# Supplementary material for: Cryo-EM structure of a type IV secretion system
Source: Nature. 2022 Jun 22;607(7917):191–6. doi: 10.1038/s41586-022-04859-y (PMC9259494; doi:10.1038/s41586-022-04859-y)
Supplement: Supplementary file 4 — List of co-evolving residues for the interactions described using TrRosetta. Each sheet has its own legend. [file 41586_2022_4859_MOESM4_ESM.xlsx]

## Sheet: TrRosetta VirB3_VirB4 R388
VirB3_residues	VirB4_residues	score		distance_all	distance_CA
L13	A254	0.94		3.11	5.45
P12	T255	0.94		5.12	5.48
L13	T255	0.94		5.6	7.7		Legend: TrRosetta analysis of VirB3/VirB4. R388 numbering is provided. All pairs with scores above or equal to 0.05 are listed. The 30 top scoring pairs are shown in green and mapped in ED Fig. 9a
F14	A312	0.93		3.3	8.1		"Distance_all" and "distance CA" reports on the shortest inter-residue distance across the interface between all atoms or the distance between Calpha atoms across the interface, respectively, in the cryo-EM model
F11	T255	0.92		3.83	4.93		"na" indicates a distance that could not be measured because one or both residue(s) in the pair was(were) not built.
G16	Q305	0.91		8.17	11.71		Calpha distances > 12 Å are highlighted in yellow within the 100 top-scoring pairs.
P12	D253	0.9		6.32	6.75
L13	D253	0.9		3.48	5.89
F14	E308	0.9		3.14	9.3
A10	A254	0.9		5	6.73
G16	I309	0.9		7.79	9.67
F14	I309	0.9		5.67	7.91
L76	P381	0.9		3.94	7.74
L13	Y251	0.9		3.13	7.7
L13	N390	0.89		5.05	7.98
G16	E308	0.89		8.1	11.84
F11	L389	0.89		3.46	6.47
A10	T255	0.89		3.58	3.62
F11	A254	0.89		3.17	5.76
L76	W379	0.88		3.92	7.73
K15	E308	0.88		7.23	11.92
I73	R382	0.88		3.88	7.95
K15	Y251	0.88		4.05	7.05
P12	A254	0.88		4.21	5.27
G16	A312	0.88		9.71	11.65
F11	E256	0.87		5.05	7.38
R19	Q305	0.87		9.81	16.25
E9	F58	0.87		3.02	8.62
K69	R382	0.87		4.16	7.12
W77	E366	0.87		5.04	8.52
T80	W379	0.86		3.43	10.03
K15	D253	0.85		7.17	8.67
I73	P381	0.85		3.58	6.57
F11	N390	0.84		4.66	6.59
F11	I61	0.84		4.21	10.39
L76	A367	0.84		4.2	6.76
F14	E311	0.84		5.61	11.11
K69	P383	0.83		3.21	8.5
A17	H291	0.82		4.41	5.98
I73	L363	0.82		5.11	7.83
L13	I386	0.81		7.8	7.89
W77	A367	0.81		6.2	7.94
H8	F58	0.81		5.88	11.59
F11	S393	0.8		5.17	8.43
A10	D253	0.79		7.86	8.75
W77	L363	0.79		3.28	6.47
L13	D252	0.79		3.21	7.09
I73	A364	0.79		4.03	6.27
R72	P381	0.79		3.58	7.18
A10	E256	0.78		5.49	6.42
K15	Q305	0.78		8.22	12.23
R72	R382	0.78		5.28	7.87
H8	E54	0.78		9.92	11.93
P21	H291	0.77		8.66	9.26
L76	R380	0.77		4.45	9.38
K15	E250	0.77		2.52	9.33
I73	A367	0.77		7.05	8.89
T80	A367	0.76		5.46	7.87
A17	L288	0.76		5.53	6.57
R72	P383	0.75		3.29	9.85
F14	Y251	0.75		6.77	9.42
F14	D253	0.74		8.23	9.46
L13	S393	0.74		8.15	11.6
W74	L363	0.74		6.15	8.71
F14	N390	0.74		6.67	9.55
I73	P383	0.74		7.09	11.05
E9	I61	0.74		8.92	12.25
E9	R62	0.73		4.15	12.47
A10	P257	0.73		7.02	8.14
F11	N65	0.73		6.52	12.05
G16	H291	0.73		2.95	4.89
P21	N294	0.73		7.59	11.6
F11	D253	0.72		6.23	8.73
T80	E366	0.72		2.3	7.83
K15	A312	0.72		8.97	11.69
A17	A312	0.72		9.24	11.46
T80	Q378	0.71		7.82	11.95
P12	D252	0.71		7.41	9.48
H8	V57	0.71		11.69	13.55
E9	A254	0.7		5.75	9.6
A70	L363	0.7		8.85	11.73
F14	Q315	0.7		4.24	12.21
F11	P257	0.69		5.04	8.1
P12	N390	0.69		5.92	8.06
G16	I306	0.69		12.28	12.56
A17	Y287	0.69		4.69	5.85
A17	I309	0.69		7.58	10.8
L13	F394	0.69		6.87	12.52
E9	E256	0.69		4.97	7.17
P21	L295	0.69		12.39	14.03
W77	A364	0.68		5.62	5.76
K69	A384	0.68		5	9.19
W77	W379	0.68		7.41	10.78
T80	W370	0.68		5.61	10.76
F14	Q305	0.68		8.11	10.96
G16	L288	0.67		7.24	7.93
K69	P381	0.67		5.26	9.08
L76	E366	0.67		3.88	8.93
L13	L389	0.67		8.96	10.05
G16	L295	0.66		7.63	8.16
R19	L295	0.66		5.92	11.52
W77	P381	0.66		8.9	10.06
L76	L363	0.65		5.75	8.94
A17	M323	0.65		4.73	9.79
D79	W379	0.65		4.02	11.05
F11	R62	0.65		4.16	10.52
L13	I248	0.64		10.44	15.15
L76	R382	0.64		5.94	10.73
H8	I61	0.64		12.57	15
Q7	F58	0.64		5.72	11.38
L13	T387	0.64		5.66	7.76
K15	D252	0.63		4.06	7.59
K15	I309	0.63		8.15	10.6
Q7	E54	0.63		5.73	9.92
F14	T255	0.63		8.89	11.23
I73	E366	0.62		7.26	11.15
F11	L392	0.62		7.46	10.16
L13	A312	0.62		7.48	10.25
L76	A364	0.62		4.95	6.63
L13	E308	0.61		4.47	10.36
F11	F58	0.6		3.6	9.96
T18	Y251	0.6		3.47	7.72
A17	Q292	0.6		7.48	9.5
I73	R380	0.59		6.51	9.78
F14	F321	0.59		3.33	11.48
L76	Q378	0.58		4.04	9.47
P12	E308	0.58		4.07	9.36
F11	F394	0.58		8.52	11.29
A17	A284	0.57		6.97	9.23
F14	M323	0.57		3.79	9.9
A17	Q305	0.57		10.29	14.49
G16	D304	0.57		13.1	15.4
E9	P257	0.56		4.86	8.64
R19	V301	0.56		9.54	17.22
P12	A312	0.56		8.08	9.66
R19	H291	0.56		5.74	8.64
F14	I386	0.56		6.07	6.88
Y95	E366	0.56		4.24	10.36
A17	E308	0.56		9.34	13.51
F11	L64	0.55		9.37	14.03
E9	T255	0.55		2.74	5.88
Q6	E54	0.55		8.51	10.16
Y95	P15	0.55		4.58	5.79
P12	N65	0.55		11.12	15.17
K81	E366	0.55		3.91	7.95
S94	M224	0.55		3.62	4.06
L13	N65	0.54		13.56	16.63
R19	A302	0.54		13.17	18.97
P12	Y251	0.54		7.48	10.73
E9	S393	0.54		8.25	11.95
E9	V57	0.54		7.9	11.25
S94	R222	0.54		4.1	7.04
A70	R382	0.53		4.5	8.71
L20	H291	0.53		6.93	8.76
A10	I61	0.53		8.62	11.77
D67	R382	0.53		4.41	11.04
L13	F391	0.52		9.73	11.32
L13	E250	0.52		6.44	11.19
K15	I248	0.51		9.41	14
G16	Q292	0.51		7.09	8.27
E9	L389	0.51		9.44	12.47
L13	E256	0.51		7.85	10.49
D68	R382	0.51		3.79	9.6
I73	D362	0.51		4.31	8.96
G16	Y251	0.5		8.03	10.35
G16	E311	0.5		13.16	14.37
P97	P15	0.5		5.64	6.04
L76	P383	0.5		7.11	13.14
W90	M224	0.5		3.98	8.09
S93	M224	0.5		3.3	5.47
A92	M224	0.49		4.61	5.82
R19	Y251	0.49		7.19	9.68
P12	E311	0.49		8.3	11.34
E9	E54	0.49		6.86	10.41
T18	E250	0.49		6.07	8.52
I73	V361	0.49		5.04	9.38
K69	P385	0.48		5.47	12.18
P21	A298	0.48		16.56	18.2
L13	Q259	0.48		7.6	13.33
W74	A364	0.48		6.99	8.35
Y100	P15	0.48		5.86	8.01
P12	S393	0.48		8.17	10.88
Y95	V16	0.48		4.48	5.51
A17	L295	0.47		9.27	11.08
A10	S393	0.47		8.16	10.26
W75	P381	0.47		8.86	10.04
K15	D304	0.47		12.66	15.56
F11	V57	0.47		6.78	12.94
S96	V16	0.47		2.86	5.73
I73	W379	0.47		8.11	10.13
L13	I61	0.47		12.84	16.1
T18	H291	0.47		6.94	9.15
N99	P15	0.47		4.26	5.35
N86	T14	0.46		6.92	9.77
I73	L365	0.46		7.27	10.01
G16	E307	0.46		13.23	14.47
P12	L389	0.46		6.67	9.03
F14	L313	0.46		5.89	10.82
K69	L363	0.46		11.21	14.3
D79	Q378	0.46		8.06	12.03
R19	E308	0.46		11.85	16.8
W77	L365	0.46		7.14	8.68
Y95	R222	0.46		3.88	6.82
F11	I386	0.45		8.56	10.85
A17	F321	0.45		7.91	14.21
H8	A55	0.45		11.27	12.12
F11	T387	0.45		5.65	8.3
H8	E256	0.45		6.03	6.63
M28	N294	0.45		13.86	18.19
D79	A367	0.45		8.77	10.17
R19	E250	0.44		7.46	9.48
F14	D252	0.44		8.09	9.77
F14	T387	0.44		3.69	7.16
A10	F58	0.44		4.97	9.59
S96	P15	0.44		3.28	4.84
H8	P257	0.44		6.86	9.51
R19	I309	0.44		11.1	14.64
R85	T14	0.44		4.11	8.25
A70	V361	0.43		9.32	11.87
R85	E13	0.43		5.03	7.14
Q6	F58	0.43		7.6	12.1
G16	D310	0.43		11.85	13.19
D68	P383	0.43		7.26	10.72
K69	R249	0.43		8.19	10.53
Y95	F19	0.43		3.6	9.73
L13	L68	0.43		17.69	20.17
F14	L316	0.43		6.74	11.84
A70	A364	0.42		8.71	11.08
Y95	Q18	0.42		5.73	9.85
F14	F394	0.42		9.73	14.66
G16	L313	0.42		10.89	13.31
P21	R290	0.42		3.86	8.75
F11	Q259	0.42		8.11	11.88
T80	R380	0.42		9.63	13.02
S93	E366	0.42		5.92	9.32
S96	R222	0.42		3.84	5.92
S94	V16	0.41		7.64	9.18
A92	F225	0.41		3.06	6.19
S94	P15	0.41		7.4	9.41
I23	N294	0.41		7.23	11.85
A17	R290	0.41		6.6	7.32
F89	E13	0.41		5.67	11.64
N86	E13	0.41		4.26	7.58
K15	T255	0.41		10.49	12.27
L20	L295	0.41		9	12.12
G16	A302	0.41		13.99	15.13
N84	T14	0.41		4.49	7.95
G16	M323	0.41		7.91	12.89
T18	I248	0.41		7.89	12.08
L13	A384	0.4		11.07	12.34
Y95	G17	0.4		6.89	9.23
P97	A219	0.4		3.31	5.22
A92	R222	0.4		7.57	11.71
L76	W370	0.4		8.16	11.24
F14	E307	0.4		8.14	12.74
N99	Q18	0.4		8.34	10.31
K69	A364	0.4		9.01	12.75
T80	P381	0.4		10.14	12.28
T18	Q305	0.39		12.33	16.59
A10	D252	0.39		10.36	12.38
A17	Y251	0.39		7.63	10.45
G91	M224	0.39		4.37	7.03
A17	I386	0.39		5.61	7.2
R72	L363	0.39		8.23	11.59
R19	D300	0.39		13.35	19.62
N84	F19	0.39		6.66	13.15
R72	A367	0.38		7.21	10.68
L13	P257	0.38		10.59	12.4
L20	N294	0.38		3.47	9.45
A10	L389	0.38		6.57	9.85
W77	W370	0.38		10.02	12.71
E9	N65	0.38		12.92	16.25
A98	P15	0.38		4.52	6.06
W90	E13	0.38		3.04	11.46
F11	S388	0.37		7.21	9.54
F89	L9	0.37		4.23	9.61
P12	Q315	0.37		6.81	12.31
S96	A219	0.37		5.78	8.89
K81	A367	0.37		6.46	9.28
A10	G258	0.37		10.35	11.85
A17	A384	0.37		5.93	7.81
F14	E250	0.36		9.73	12.41
S94	P223	0.36		3.27	5.67
N84	E13	0.36		5.99	8.56
W74	P381	0.36		7.83	10.17
F11	G258	0.36		7.58	11.49
S94	E366	0.36		8.77	10.31
F14	S393	0.36		10.37	13.96
P97	V16	0.36		3.79	5.45
R83	T14	0.36		6.81	10.36
R19	A298	0.36		7.76	15.07
L13	L64	0.36		17.84	19.01
R83	F19	0.36		6.88	14.13
Y95	M224	0.36		5.46	6.78
R72	A364	0.36		6.68	9.59
K15	N390	0.36		7.99	11.06
S96	V220	0.36		8.04	9.51
H8	A254	0.35		7.4	8.83
R19	D304	0.35		15.02	19.98
W77	R380	0.35		9.75	12.34
W74	A367	0.35		9.1	11.22
P21	Y287	0.35		3.09	7.46
P12	I61	0.35		10.43	14.05
L13	R69	0.35		18.53	19.45
A10	Q259	0.35		9.36	12.44
N99	V16	0.35		6.3	7.83
A92	S226	0.35		3.73	5.25
P97	V220	0.35		4.62	6.01
S96	G17	0.34		5.24	8.86
F14	N65	0.34		10.84	17.15
P97	R222	0.34		3.27	5.3
R83	Q18	0.34		6.27	13.7
D67	L363	0.33		11.97	16.01
S96	T14	0.33		2.96	6.3
N86	L9	0.33		4.51	8.51
T18	L288	0.33		8.58	10.38
Y100	G17	0.33		9.21	11.23
K69	E250	0.33		10.92	12.65
E9	G258	0.33		8.88	12.26
A17	N390	0.33		9.78	12.87
W77	D362	0.33		6.78	9.82
P97	G17	0.33		6.01	7.71
A70	D362	0.33		8.44	11.37
D68	A384	0.32		8.67	10.1
I29	N294	0.32		16.63	21.36
G16	F321	0.32		10.54	16.14
Y95	A367	0.32		7.03	12.96
Q6	A55	0.32		10.86	12.4
N84	Q18	0.32		8.28	12.81
N86	S12	0.32		3.53	8.95
F89	L10	0.32		6.75	11.58
R19	N294	0.32		3.09	9.95
G88	E13	0.32		6.72	12.12
Q7	A55	0.32		8.36	11.27
K87	E13	0.32		6.94	10.5
F14	I248	0.32		13.27	16.38
I23	H291	0.32		8.76	10.93
F14	D304	0.32		9.62	13.93
G16	N390	0.32		10.37	14.2
N84	P15	0.31		8.05	10.98
L13	L260	0.31		11.9	16.13
G16	V301	0.31		12.03	14.07
H8	R62	0.31		9.85	15.78
P21	V301	0.31		18.41	21.2
N99	A219	0.31		7.41	10
A10	N65	0.31		10.41	14.71
Y95	P223	0.31		3.54	6.31
P12	I386	0.31		7.58	10.19
F11	L260	0.31		12.8	15.54
D67	V361	0.31		9.75	14.19
Y100	V16	0.31		8.36	11.17
T80	N376	0.31		9.72	14.21
D68	R249	0.31		5.64	10.25
I73	G368	0.31		8.12	10.31
S94	N221	0.31		8.49	10.71
D67	A384	0.31		10.93	11.93
F11	F391	0.3		7.58	10.22
F14	D310	0.3		7.66	11.42
A92	P223	0.3		6.24	9.51
F71	L363	0.3		9.99	12.26
S96	Q18	0.3		7.55	10.74
N99	D216	0.3		5.19	7.05
S94	F225	0.3		5.09	6.36
F14	A384	0.3		8.25	11.09
D79	P381	0.3		12.09	12.92
K15	R249	0.3		6.15	12.08
T22	N294	0.3		7.26	12.71
A70	P383	0.3		8.9	11.23
R85	S12	0.3		3.83	8.34
N99	G17	0.3		6.62	7.59
Y95	L365	0.3		8.12	13.58
A10	R62	0.3		6.8	11.97
H8	S393	0.3		11.25	12.99
S94	V220	0.3		11.99	13.4
D67	P383	0.3		10.15	12.8
E9	Q59	0.29		6.8	11.68
G16	I386	0.29		8.84	9.75
A17	Q289	0.29		8.05	9.16
I73	A384	0.29		10.65	13.61
T18	Y287	0.29		6.71	9.21
R72	A384	0.29		7.58	12.3
L20	A298	0.29		11.93	15.47
K81	W379	0.29		7.79	12.82
A92	K227	0.29		3.48	5.44
W90	K227	0.29		6.97	10.61
F14	A254	0.29		6.39	9.01
Y95	T14	0.29		3.56	5.93
G16	Y287	0.29		5.48	8.45
S93	R222	0.28		7.56	10.6
P97	M218	0.28		6.18	8.6
W74	E366	0.28		8.45	12.88
P21	A302	0.28		21.28	22.63
F14	L389	0.28		7.55	11.02
T80	W377	0.28		11.23	15.06
T22	A298	0.28		16.54	19.57
W75	W379	0.28		6.82	10.67
I23	A298	0.28		15.66	18.81
P21	D297	0.28		13.67	17.19
Q7	V57	0.28		10.05	12.27
I23	L295	0.28		12.12	15.31
F11	Y251	0.28		8.37	12.5
L76	G368	0.28		6.65	9.84
P21	Q292	0.28		11.45	12.89
Y100	V220	0.28		9.96	13.88
K69	V361	0.27		9.67	13.39
S93	F225	0.27		2.86	5.56
W75	A367	0.27		7.86	10.51
W77	Q378	0.27		9.44	13.04
P21	D300	0.27		22.11	23.11
R72	R380	0.27		3.33	9.41
A98	G17	0.27		6.84	7.86
Y95	W370	0.27		4.07	11.96
L13	P385	0.27		7.97	10.56
W90	L9	0.27		6.77	11.28
N86	L10	0.27		6.79	10.22
K81	W370	0.27		8.21	12.64
S96	D216	0.27		7.74	10.94
T22	L295	0.27		12.42	15.81
F11	W60	0.27		7.86	13.65
P97	D216	0.27		4.29	8.33
F89	S12	0.27		8.38	12.87
G88	L9	0.27		7.63	11.53
I78	L363	0.27		6.62	9.86
F14	F391	0.26		10.12	12.32
P97	Q18	0.26		8.74	10.63
W90	R222	0.26		3.23	11.38
D67	R249	0.26		3.26	8.98
T18	R249	0.26		5.28	9.71
Y100	D216	0.26		8.43	10.54
N99	S215	0.26		7.86	10.39
G16	D253	0.26		10.59	12.23
G16	N294	0.26		5.64	7.77
A17	N294	0.26		7.72	9.92
Y100	A219	0.26		8.92	13.31
W90	F225	0.26		8.06	10.44
R85	L9	0.26		7.18	10.11
F14	I61	0.26		13.78	17.91
F14	L288	0.26		3.81	7.96
N84	V16	0.26		9.27	11.76
A98	A219	0.26		5.01	6.94
P21	Q305	0.26		15.95	19.14
S94	E13	0.26		3.59	8.78
F11	L68	0.26		12.51	16.56
K15	V301	0.25		12.11	15.14
Y95	A219	0.25		7.49	10.52
T80	A364	0.25		6.59	8.97
K69	E247	0.25		9.08	13.83
S96	F19	0.25		7.54	11.35
F82	T14	0.25		10.22	13.21
S93	V16	0.25		9.8	11.59
S94	A219	0.25		10.92	12.97
A17	K285	0.25		9.12	10.34
S96	E13	0.25		4.06	6.81
G91	K227	0.25		5.51	8.36
P27	N294	0.25		11.81	15.65
M28	A298	0.25		22.46	24.34
W90	S226	0.25		9.21	10.25
F89	S6	0.25		6.9	11.48
F89	K227	0.25		8.02	12.86
Y95	L363	0.25		9.22	16.45
A17	L279	0.25		8.43	12.48
W90	L10	0.25		7.34	12.12
N66	V361	0.25		13.97	17.06
E9	L392	0.25		11.23	14.58
Y95	I20	0.25		8.78	11.79
A70	P381	0.24		7.48	9.77
P21	R299	0.24		19.47	21.64
T22	H291	0.24		8.4	11.14
F11	D252	0.24		7.67	11.68
P97	N221	0.24		3.39	6.1
A92	V16	0.24		12.58	14.83
K87	L9	0.24		9.83	12.04
F89	T14	0.24		10.78	14.4
Y100	Q18	0.24		10.74	13.52
N86	P15	0.24		10.38	12.74
A17	L316	0.24		9.96	13.78
T80	A371	0.24		9.6	12.89
A17	F394	0.24		11.86	17.07
P12	E307	0.24		9.03	13.12
A17	P385	0.24		3.08	5.93
R83	P15	0.23		9.72	13.43
R85	P15	0.23		6.99	11.75
W75	L363	0.23		8.11	10.88
Y100	M218	0.23		12.41	14.9
N66	K359	0.23		9.55	14.29
M28	L295	0.23		19.39	21.88
G16	A384	0.23		9.23	10.69
P21	K293	0.23		12.59	13.27
H8	L389	0.23		11.99	14.41
S96	M218	0.23		9.29	12.25
T18	D253	0.23		9.95	12.38
G16	E250	0.23		8.9	11.82
R83	E13	0.23		9.11	11.42
S93	P15	0.23		10.2	11.85
N99	T14	0.23		6.96	7.99
Y95	A364	0.23		9.22	15.34
K15	I386	0.23		7.55	7.77
Y95	F225	0.23		3.4	8.56
W77	R382	0.23		10.9	12.92
S96	N221	0.23		5.68	8.55
A92	E366	0.23		9.79	11.52
P97	S215	0.22		6.25	10.44
A17	G324	0.22		7.46	10.5
A10	N390	0.22		8.27	9.78
G91	S226	0.22		6.24	7.5
T80	Y369	0.22		9.4	11.87
S94	T14	0.22		5.17	8.77
S93	W370	0.22		8.03	13.93
I78	A367	0.22		8.83	11.03
N66	L363	0.22		15.15	18.61
P97	F19	0.22		9.58	10.9
Y100	S215	0.22		11	14.02
R101	P15	0.22		3.78	8.51
P97	P223	0.22		5.32	7.81
Y95	V220	0.22		8.86	11.75
G16	F394	0.22		12.71	18.42
Y100	R222	0.22		6.85	14.15
L76	A371	0.22		8.15	11.53
M28	D297	0.22		18.16	22.19
P21	I296	0.22		15.1	16.88
T80	L363	0.22		6.11	10.53
S94	F19	0.22		8.17	12.8
P12	F321	0.22		6.56	11.65
R72	W379	0.22		5.29	9.91
S93	S226	0.22		4.36	6.5
N99	V220	0.22		9.61	11.3
P12	R69	0.22		16.46	18.59
L20	V301	0.22		14.86	19.04
Y95	Y369	0.21		7.5	12.64
F11	N66	0.21		9.52	14.52
R85	L10	0.21		8.54	11.38
S93	P223	0.21		4.13	8.34
S96	S215	0.21		8.34	13.01
L20	Q305	0.21		14.53	18.22
K15	A254	0.21		8.08	9.43
P12	D304	0.21		8.25	12.92
A92	W228	0.21		6.73	9.11
A92	E13	0.21		6.79	12.89
W77	G368	0.21		8.95	10.84
T18	E308	0.21		11.54	16.12
Y95	E13	0.21		5.4	7.22
A98	Q18	0.21		9.35	11.16
S93	K227	0.21		5	6.58
G88	L10	0.21		10.65	13.61
F14	V322	0.21		7.99	11.82
L13	M323	0.21		7.66	11.89
A17	T387	0.21		7.14	9.56
A92	E230	0.21		9.12	11.62
Y95	N221	0.21		5.43	9.92
F89	M224	0.21		7.48	11.77
L13	F321	0.21		7.84	12.53
A98	V16	0.21		5.09	7.1
K81	Q378	0.2		11.88	15.24
T18	A384	0.2		4.39	5.72
F71	P383	0.2		9.62	12.47
S93	E230	0.2		10.11	12.53
E9	A55	0.2		5.99	9.52
A17	I248	0.2		12.32	15.59
N99	F19	0.2		10.91	12.75
S93	G229	0.2		8.68	10.88
F71	R382	0.2		6.57	10.33
M28	H291	0.2		16.14	18.3
R19	R299	0.2		10.65	18.18
F11	R69	0.2		12.54	16.17
A98	D216	0.2		5	6.88
Q7	A254	0.2		6.22	9.66
Y100	T14	0.2		7.59	9.28
H8	Q59	0.2		12.67	15
S93	L365	0.2		7.13	11.13
S96	P223	0.2		5.58	7.55
W90	W370	0.2		13.61	20.17
K15	A302	0.2		13.97	15.67
H8	S53	0.2		13.2	15.71
G88	S12	0.2		9.13	13.47
P21	L288	0.2		9.01	10.17
I78	E366	0.19		6.92	11.63
P12	I309	0.19		8.81	10.41
W90	E366	0.19		13.64	15.93
F14	L68	0.19		14.97	20.12
S93	A367	0.19		9.02	12.51
I23	R290	0.19		3.36	8.06
L13	I309	0.19		7.85	10.29
L13	L392	0.19		11.92	13.31
K87	T14	0.19		9.36	11.84
T18	I386	0.19		4.82	7.27
N99	M218	0.19		9.17	11.49
R72	R249	0.19		11.67	13.59
A98	V220	0.19		6.91	7.62
D67	K359	0.19		6.82	12.21
L20	Y287	0.19		6.49	9.47
R83	Q378	0.19		9.85	16.57
P12	T387	0.19		4.37	8.61
D68	E250	0.19		9.14	11.42
G16	Q315	0.19		13.15	16.37
G16	L316	0.19		12.71	15.47
S93	E13	0.19		6.94	10.3
A92	P15	0.19		12.43	15.06
L13	E311	0.19		10.06	12.71
D79	R380	0.19		11.13	13.8
I73	R249	0.19		8.23	12.41
R101	A219	0.19		13.18	15.67
A92	G229	0.19		7.6	9.41
A70	A384	0.19		10.99	12.28
K69	I248	0.18		9.5	13.3
Q7	E256	0.18		3.91	5.75
S93	Y369	0.18		9.64	13.32
N86	V16	0.18		12.9	14.45
G91	W228	0.18		8.32	11.51
K69	I386	0.18		9.78	15.29
W74	R382	0.18		7.85	11.63
G88	K227	0.18		5.27	10.1
K81	T14	0.18		9.42	11.98
L13	R249	0.18		10.5	14.32
A98	S215	0.18		7.87	10.08
G88	K8	0.18		11.37	14.92
W74	D362	0.18		7.65	10.67
P97	T14	0.18		5.85	9.04
W90	V16	0.18		11.82	15.68
W90	W228	0.18		11.15	14.12
A17	V322	0.18		10.16	13.02
K15	L295	0.18		9.44	11.05
R19	R249	0.18		8.13	10.72
R103	D216	0.18		11.8	14.86
S93	W228	0.18		7.5	10.31
F11	E308	0.18		7.1	11.76
R19	Q292	0.18		8.85	12.33
R83	V16	0.18		11.83	14.07
F14	G324	0.18		8.95	11.71
A17	L313	0.18		10.09	12.58
Y95	D362	0.17		13.23	19.43
S94	L365	0.17		10.16	12.73
R19	W410	0.17		52.57	54.7
W90	T14	0.17		8.6	13.45
Q7	P257	0.17		5.32	8.45
A17	R382	0.17		10.26	13.55
T80	G368	0.17		8.04	11.57
A92	V231	0.17		6.98	10.7
N84	S12	0.17		7.39	10.65
F14	I306	0.17		9.31	12.27
R19	I306	0.17		13.11	17.24
N86	F19	0.17		12.84	17.88
W75	R382	0.17		10.3	12.11
T18	M323	0.17		7.68	11.51
Y100	L363	0.17		25.61	28.46
W77	Y369	0.17		11.18	12.64
K81	F19	0.17		7.43	13.03
W75	P383	0.17		11.25	14.3
Y100	D362	0.17		29.4	31.6
L13	S395	0.17		13.17	15.97
K15	H291	0.17		4.83	8.24
K102	D216	0.17		8.8	11.54
Q62	V134	0.17		27.76	30.13
G88	S6	0.17		12.22	14.48
R103	P15	0.17		11.03	13.46
T18	D252	0.17		7.59	10.13
I23	D297	0.17		11.72	16.57
G91	F225	0.17		5.95	8.61
K69	R380	0.17		7.51	11.53
F89	Q378	0.17		25.41	28.96
W90	S6	0.17		9.14	13.21
T18	T255	0.17		12.73	16.18
F14	N314	0.17		8.07	13.48
L20	A302	0.17		18.48	21.02
K15	F394	0.16		9.55	14.98
N99	R213	0.16		8.58	12.49
F89	W228	0.16		12.53	16.14
F82	Q18	0.16		11.86	16.19
T18	A284	0.16		10.13	12.15
K65	V130	0.16		33.23	34.04
F89	K8	0.16		8.48	13.08
H8	G258	0.16		11.14	12.7
L13	S388	0.16		9.91	11.03
R85	Q18	0.16		6.78	15.1
I73	E247	0.16		6.24	12.36
L13	Q315	0.16		9.12	13.76
Q7	I61	0.16		11.84	14.96
P12	L68	0.16		15.79	19.33
E9	N390	0.16		9.71	12.7
F89	S226	0.16		12.46	13.37
V26	N294	0.16		10.48	15.22
W24	N294	0.16		8.15	11.42
P97	Y217	0.16		5.94	8.2
D68	P385	0.16		8.7	12.58
Y95	M218	0.16		11.01	13.84
T64	R382	0.16		8.97	13.72
S94	G17	0.16		10.21	12.96
T18	L295	0.16		11.53	13.27
N66	D362	0.16		12.3	16.59
Y100	E366	0.16		19.27	22.06
F14	H291	0.16		5.53	7.99
S94	M218	0.16		14.43	16.58
G91	G229	0.16		9.25	11.23
F82	F19	0.16		9.75	15.8
F14	P385	0.16		4.89	8.65
T18	W410	0.16		48.32	51.29
I78	W379	0.16		8.5	12.85
L20	R290	0.16		3.89	8.66
K15	E247	0.16		12.99	17.5
N66	V134	0.16		28.39	30.19
G16	D300	0.16		15.85	16.35
H8	T255	0.16		3.98	5.2
A92	G232	0.15		7.61	8.79
R85	A11	0.15		7.31	11.85
R85	F19	0.15		9.23	16
S96	M224	0.15		8.01	8.94
L13	N66	0.15		17.91	19.5
L13	L246	0.15		17.3	22.19
A70	K359	0.15		10.6	13.01
D79	E366	0.15		6.3	11.05
L20	D300	0.15		17.91	20.88
K65	V134	0.15		26.34	28.15
P12	F394	0.15		9.45	12.9
A17	S277	0.15		12.01	15.13
R103	A219	0.15		16.35	19.1
R83	W379	0.15		6.87	15.27
T80	F19	0.15		4.61	10.33
D67	P385	0.15		11.86	14.51
N86	A11	0.15		7.65	11.81
L13	Q305	0.15		6.88	11.67
P97	E13	0.15		6.6	10.22
P12	Q305	0.15		7.52	11.42
A70	R249	0.15		8.04	10.88
K102	P15	0.15		8.39	11.16
K15	E311	0.15		12.25	14.54
S96	Y217	0.15		9.52	11.64
I23	K293	0.15		9.38	12.31
L13	G258	0.15		12.29	14.79
F82	E13	0.15		12.69	14.02
W90	W377	0.15		26.31	28.69
L13	F397	0.15		18.02	20.69
W24	A298	0.15		14.69	17.64
R19	I248	0.15		11.43	13.87
P12	P257	0.15		9.38	10.73
Y100	V361	0.15		27.65	31.39
F14	H320	0.15		9.75	15.19
G16	T387	0.15		9.35	11.62
T18	A312	0.15		11.81	14.59
Q6	E256	0.15		3.92	5.21
D79	W370	0.15		8.52	13.5
T18	I309	0.15		10.24	13.95
S94	L363	0.15		13.07	14.98
K102	S215	0.15		12.63	14.65
K69	Y251	0.15		8.41	14.64
G16	A284	0.15		9.53	12.31
D67	E250	0.15		7.85	9.83
G16	P385	0.15		6.41	9.35
F14	L64	0.14		16.46	20.03
Q6	V57	0.14		9.44	12.03
K81	Q18	0.14		10.44	14.06
H8	L392	0.14		14.54	16.2
R103	S215	0.14		15.35	18.18
W90	S12	0.14		7.9	13.72
R19	P409	0.14		48.37	51.76
T18	N390	0.14		7.22	12.62
S93	V231	0.14		8.58	11.85
F89	P15	0.14		13.25	16.47
N84	Q378	0.14		14.85	17.72
Q7	S53	0.14		9.17	13.51
N84	L9	0.14		9.63	13.17
D67	A364	0.14		11.7	15.74
P97	E366	0.14		13.67	14.65
P97	D362	0.14		23.24	24.33
G16	I248	0.14		14.18	16.52
P97	L363	0.14		20.06	21.85
Y100	E13	0.14		6.4	8.89
W90	Q378	0.14		22.31	26.65
K15	A384	0.14		8.17	9.78
K65	P129	0.14		32.48	34.92
L13	E247	0.14		15.28	18.8
Q62	F138	0.14		32.46	35.07
S94	S226	0.14		7.44	8.61
Y95	P381	0.14		12.97	19.2
Q6	A254	0.14		8.25	9.56
T80	A375	0.14		13.86	17.53
K15	F321	0.14		9.18	14.88
F89	W377	0.14		29.58	31.3
K65	S131	0.14		29.14	31.86
P12	H320	0.14		12.12	14.54
S96	E366	0.14		11.57	13.78
Y100	N221	0.14		10.91	15.28
G25	N294	0.14		7.81	11.48
W90	P15	0.14		10.78	14.92
S94	Q18	0.14		9.85	13.41
Y100	P223	0.14		12.18	16.67
L13	L78	0.14		19.24	20.72
K102	A219	0.14		14.53	16.58
I73	W370	0.14		12.08	13.84
R83	W370	0.14		10.47	15.91
T80	L365	0.14		7.18	10.2
D67	D362	0.14		9	14.17
G16	G324	0.14		10.92	13.95
D67	P381	0.14		10.39	13.71
F89	G229	0.14		15.61	17.08
G91	E13	0.14		8.84	14.39
W77	V361	0.14		8.61	11.17
G91	E230	0.14		10.92	13.33
K15	N65	0.14		16.27	19.88
S94	E230	0.14		13.37	14.4
K15	M323	0.14		7.49	12.11
S94	A367	0.14		12.03	13.59
E9	Q259	0.14		8.95	13.5
R101	G17	0.14		8.87	11.5
R19	N408	0.14		46.42	48.39
Q6	S53	0.14		10.86	13.24
T18	E247	0.14		11.06	14.97
I23	Y287	0.14		5.57	8.22
Y100	F19	0.13		13.47	16.2
Y100	L365	0.13		22.46	25.61
G88	T14	0.13		11.18	14.32
F89	V16	0.13		14.77	17.95
W90	P223	0.13		7.38	10.91
K87	S12	0.13		8.75	12.49
K69	A367	0.13		11.04	14.46
Y100	Y217	0.13		10.58	11.9
S93	T14	0.13		7.87	10.26
W90	G229	0.13		12.55	14.38
L76	N376	0.13		9.05	13.17
G16	I296	0.13		10.2	11.64
A92	F19	0.13		11.91	17.4
N99	R222	0.13		8.76	12
F82	W379	0.13		10.13	15.35
K15	D300	0.13		16.61	17.96
W74	V361	0.13		8.91	12.16
Y95	W379	0.13		7.69	15.88
G16	A298	0.13		11.74	12.84
K15	S393	0.13		12.31	15.08
H8	D56	0.13		13.36	15.18
K15	T387	0.13		7.23	9.52
A17	D253	0.13		12.48	13.56
R19	L288	0.13		9.5	11.56
A92	W370	0.13		11.39	16.66
W90	W379	0.13		18.65	23.8
G88	E5	0.13		11.56	14.99
G25	A298	0.13		15.81	16.75
R101	D362	0.13		24.63	32
R101	D216	0.13		10.01	11.7
K87	L10	0.13		12.05	13.42
F89	A11	0.13		9.39	14.48
H8	A52	0.13		15.34	17.1
S93	F19	0.13		8.9	13.93
R85	V16	0.13		10.01	13.46
A92	T14	0.13		9.76	13.58
S93	A364	0.13		9.61	12.46
W90	E230	0.13		14.26	16.49
N84	W370	0.13		7.9	14.99
A98	R222	0.13		6.08	8.8
S93	L363	0.13		8.92	12.11
Y100	P383	0.13		31.59	34.62
K15	E307	0.13		12.82	15.22
A17	F276	0.13		10.79	14.96
F11	A312	0.12		10.09	10.87
F82	Q378	0.12		14.05	17.19
G88	W228	0.12		9.89	13.15
S94	A364	0.12		13.37	14.72
N84	K227	0.12		7.57	10.43
N66	P360	0.12		13.7	16.89
Q62	F137	0.12		29.24	31.95
T18	V301	0.12		16.08	18.92
F89	F225	0.12		11.12	13.87
S94	W370	0.12		7.92	13.56
L13	H326	0.12		9.57	14.23
R72	E250	0.12		14.67	16.6
Q7	R62	0.12		11.97	16.52
E9	W60	0.12		9.56	13.92
T18	S275	0.12		12.41	15.62
S93	G232	0.12		7.67	9.48
K87	K227	0.12		3.87	7.79
A17	A302	0.12		16.23	18.43
L13	G324	0.12		11.46	13.29
P97	V361	0.12		21	23.54
Y95	S215	0.12		10.96	13.95
N99	Y217	0.12		7.42	8.76
S94	D362	0.12		16.27	17.88
F11	S395	0.12		10.68	13.82
F89	E5	0.12		7.33	12.32
L20	Q292	0.12		9.69	12.33
R72	P385	0.12		9.97	15.51
N86	M224	0.12		8.47	11.24
Y95	D216	0.12		10.78	12.79
A70	P360	0.12		11.39	13.8
N86	Q18	0.12		12.74	17.23
R83	G17	0.12		11.51	16.12
F89	W379	0.12		21.81	26.37
P27	A298	0.12		20.37	21.65
F89	A375	0.12		29.36	31.22
H8	W60	0.12		14.97	16.82
P12	I248	0.12		14.43	17.91
F14	H326	0.12		10.17	13.8
K87	P15	0.12		12.9	14.41
Y95	E230	0.12		12.92	16.67
N84	W379	0.12		10.65	15.87
F11	E63	0.12		8.09	14.19
I73	P385	0.12		13.58	17.22
A17	A283	0.12		8.02	11.02
A17	E286	0.12		7.94	9.65
W90	A375	0.12		25.94	28.4
L13	T80	0.12		18.37	21.03
P97	L365	0.12		15.98	17.92
F14	R69	0.12		14.05	18.83
M28	K293	0.12		16.97	19.1
K81	L363	0.12		3.45	8.73
N84	L10	0.12		10.68	13.6
A17	H326	0.12		9.92	12.22
Y100	A364	0.12		24.85	27.05
A17	P383	0.12		7.48	11.36
N66	V130	0.12		33.55	35.2
D68	P381	0.12		7.78	12.24
T18	N408	0.12		42.12	44.97
N84	E366	0.12		7.45	11.47
Q7	S393	0.12		9.71	12.52
G16	S393	0.12		14.94	18.54
S94	V231	0.12		10.64	12.79
A92	E233	0.12		8.05	9.79
A98	M218	0.12		8.23	9.14
T18	P409	0.12		44.08	48.28
K87	F19	0.12		10.92	17.95
L13	V322	0.12		11.42	13.34
A10	L260	0.11		14.69	16.13
N99	E13	0.11		6.47	9.02
Y95	V361	0.11		12.64	19.39
A17	Q315	0.11		12.05	15.47
W90	V231	0.11		11.42	14.86
M28	R290	0.11		9.76	15.59
P12	L64	0.11		15.59	17.45
F89	R7	0.11		9.05	14.32
A17	S393	0.11		14.47	17.46
V26	A298	0.11		18.22	20.26
T18	F394	0.11		8.46	15.6
T18	P385	0.11		3.47	5.83
R83	E366	0.11		8.91	12.66
K87	M224	0.11		8.3	9.5
Y95	R380	0.11		13.36	18.98
T18	S277	0.11		12.6	14.85
R103	G17	0.11		14.47	16.02
A17	W410	0.11		50.71	52.81
L13	D304	0.11		10.18	14.12
K102	G17	0.11		11.78	12.79
K15	I61	0.11		16.83	20.16
L13	R62	0.11		13.96	16.66
A17	F391	0.11		12.29	14.32
N84	G17	0.11		11.27	14.43
S94	Y369	0.11		10.67	13.23
Y100	R213	0.11		12.71	15.33
W90	Y369	0.11		15.44	19.23
G16	T303	0.11		16.4	17.34
G88	G229	0.11		13.32	14.72
Q62	V130	0.11		35.94	37.34
T18	A302	0.11		18.18	20
F71	P381	0.11		7.52	10.35
I78	P381	0.11		11.69	13
A92	L10	0.11		13.19	15.44
I29	H291	0.11		18.18	21.05
T22	R299	0.11		19.76	23.23
R101	V220	0.11		15.36	16.9
Q7	L389	0.11		12.06	15.49
A17	F397	0.11		21.85	25.2
L76	L365	0.11		7.61	9.65
R19	D253	0.11		12.19	13.84
P12	R62	0.11		9.95	14.2
R101	V361	0.11		24.3	31.92
R19	I296	0.11		8.54	15.03
D68	E247	0.11		10.28	15
Q6	P257	0.11		5.98	7.53
R101	V16	0.11		8.28	11.99
F14	F397	0.11		20.1	22.69
A10	V57	0.11		10.85	12.49
R83	S12	0.11		8.99	12.8
G16	F397	0.11		24.29	26.93
F89	N376	0.11		24.54	29.09
S94	G232	0.11		9.55	9.55
G91	V231	0.11		8.74	11.67
T22	D300	0.11		22.6	25.07
N86	K227	0.11		7.47	11.43
P97	P383	0.11		26.73	28.09
R83	L9	0.11		12.21	16.01
W90	F19	0.11		13.43	19.69
F89	W370	0.11		17.11	23.23
A98	T14	0.11		5.95	9.24
T18	F276	0.11		10.58	14.23
I23	R299	0.11		19.1	22.56
F11	F321	0.11		7.88	10.22
D67	P360	0.11		9.59	14.59
F89	E230	0.11		17.7	19.62
T18	G411	0.1		45.35	49.61
N86	K8	0.1		6.54	11.81
K65	K133	0.1		22.45	26.28
N84	M224	0.1		7.9	11.34
A17	E325	0.1		8.94	10.08
F82	P15	0.1		13.67	15.99
A70	A367	0.1		11.41	14.04
A17	E250	0.1		10.21	12.02
P12	E256	0.1		7.37	8.88
W90	R380	0.1		24.36	26.31
N99	D212	0.1		9.55	12.77
L13	P396	0.1		14.72	17.11
N86	W370	0.1		13.68	19.74
P97	A364	0.1		18.76	20.27
L20	L288	0.1		8.81	11.49
G16	H398	0.1		24.78	28.43
T22	V301	0.1		19.7	23.59
P21	W410	0.1		51.41	53.77
Q62	K133	0.1		24.46	28.81
T22	D297	0.1		12.9	17.98
W24	H291	0.1		10.7	12.08
W90	N376	0.1		21.07	26.37
S93	D362	0.1		12.13	15.3
W24	L295	0.1		13.01	15.15
K87	Q378	0.1		17.59	23.27
L20	R299	0.1		14.75	18.98
R19	G411	0.1		49.5	52.92
A98	F19	0.1		10.83	12.54
R101	S215	0.1		12.5	14.7
F89	F19	0.1		16.65	22.12
K65	R128	0.1		28.02	32.8
W90	G232	0.1		11.58	12.36
S93	W379	0.1		12.09	16.8
T80	Q18	0.1		8.58	11.25
R103	R213	0.1		14.53	17.8
G16	H326	0.1		12.38	15.17
N66	F138	0.1		32.84	35.34
G91	R222	0.1		8.38	11.87
N86	S6	0.1		9.13	12.69
L13	T67	0.1		20.53	22.08
G16	V322	0.1		13.64	15.7
K69	T387	0.1		13.36	19.04
S94	G229	0.1		12.25	13.45
S93	R380	0.1		16.64	19.35
F14	A284	0.1		7.78	11.22
R103	V220	0.1		18.58	19.73
F11	H320	0.1		9.35	12.41
G91	L9	0.1		12.41	15
S94	W379	0.1		13.72	17.49
A61	V134	0.1		25.37	27.03
R104	A219	0.1		17.75	19.84
S94	P381	0.1		18.07	19.76
F82	L9	0.1		15.17	18.09
S94	L10	0.1		9.06	11.64
A92	N221	0.1		12.31	15.26
K69	D362	0.1		9.93	13.86
A92	Y369	0.1		12.92	15.31
I23	I296	0.1		13.92	16.9
S96	R213	0.09		13.21	17.32
A10	Y251	0.09		11.86	14.17
G16	W410	0.09		52.89	54.91
N86	Q378	0.09		20.67	24.05
S96	D362	0.09		20.96	23
I29	R290	0.09		10.97	18.56
L20	Y251	0.09		10.05	13.12
A17	S275	0.09		13.84	17.11
P12	M323	0.09		7.98	13.08
N99	F214	0.09		10.35	12.73
I73	E250	0.09		12.02	15.87
I73	I248	0.09		9.32	13.87
I73	P360	0.09		7.97	12.49
S94	E233	0.09		7.66	9.37
P97	I20	0.09		6.95	10.78
F89	V231	0.09		14.85	18.35
L76	W377	0.09		7.2	12.56
S94	R380	0.09		19.2	20.23
A10	E54	0.09		10.6	13.01
P12	V322	0.09		10.16	13.47
A92	L9	0.09		11.74	14.92
K102	R213	0.09		11.55	14.25
K87	A375	0.09		23.22	26.78
G16	D252	0.09		9.5	11.01
A17	H398	0.09		24.26	27.13
P12	N66	0.09		15.31	17.69
F14	L295	0.09		9.47	11.36
T18	T387	0.09		7.41	10.52
K65	K359	0.09		13.03	17.45
W75	R380	0.09		9.31	11.87
R19	D297	0.09		6.62	15.14
R83	I20	0.09		12.6	17.86
G91	S6	0.09		15.41	16.9
G88	S226	0.09		10.36	11.54
S94	W228	0.09		11.11	13.63
R19	Y287	0.09		7.44	10.45
P12	E250	0.09		11.97	14.38
P97	P381	0.09		21.37	22.91
G88	A11	0.09		12.72	15.91
P97	R213	0.09		10.18	14.66
A92	R380	0.09		20.61	21.92
A92	W379	0.09		15.91	19.77
A92	V220	0.09		15.69	18.49
S96	L10	0.09		5.59	8.58
F14	S388	0.09		7.69	10.92
K15	L288	0.09		7.65	9.89
R72	E247	0.09		8.69	14.48
A92	A367	0.09		12.74	15
R101	L363	0.09		20.35	28.66
D67	E247	0.09		11.17	14.26
Y95	G232	0.09		10.01	11.82
P27	D297	0.09		16.08	19.92
F58	F137	0.09		28.22	31.62
R19	A312	0.09		13.64	16.34
L13	L316	0.09		12.47	14.01
G91	G232	0.09		9.33	9.71
A92	L365	0.09		8.2	12.32
S93	P381	0.09		14.9	18.26
N86	A375	0.09		25.68	27.22
Y95	P383	0.09		17.97	25.08
N66	L357	0.09		11.02	14.61
I73	L272	0.09		16.56	20.28
A61	V130	0.09		34.07	34.78
F11	P396	0.09		9.56	13.42
F58	V134	0.09		27.19	29.59
Y100	P381	0.09		27.18	29.56
T80	L373	0.09		12.12	16.23
W90	A367	0.09		16.89	19.42
G16	R382	0.09		13.15	15.82
A98	R213	0.09		10.93	12.99
W90	P381	0.09		22.82	25.21
T18	F321	0.09		10.67	16.34
G91	L10	0.09		14.13	15.63
I63	R382	0.09		8.53	15.73
R85	K8	0.09		8.2	12.78
W90	L373	0.09		19.89	24.71
Y95	V231	0.08		11.36	15.17
K87	W377	0.08		21.06	25.88
Y100	P360	0.08		31.96	34.39
T18	L279	0.08		10.4	13.83
F11	V322	0.08		10	12.45
F11	F397	0.08		12.73	17.25
I73	A371	0.08		10.29	13.05
I23	D300	0.08		22.07	24.57
A92	P381	0.08		18.17	20.41
N99	N221	0.08		10.08	12.79
R101	P383	0.08		26.78	34.22
K65	A283	0.08		19.66	21.86
K69	P360	0.08		11.41	15.46
W77	A371	0.08		12.19	13.66
R83	L10	0.08		13.17	16.64
S94	D216	0.08		13.87	16.31
P27	L295	0.08		17.56	19.21
K81	Y369	0.08		9.75	12.7
F82	V16	0.08		15.14	16.06
R103	D362	0.08		35.07	37.07
F14	T80	0.08		19.47	21.92
N84	A375	0.08		19.31	22.04
R104	D216	0.08		13.84	15.75
I63	L363	0.08		12.13	16.91
F14	S395	0.08		15.31	17.83
Y95	G368	0.08		9.76	15.19
K87	V16	0.08		14.41	15.22
R19	D252	0.08		9.42	11.28
G88	M224	0.08		9.34	11.55
S93	E233	0.08		7.22	10.62
S96	L363	0.08		17.48	20.15
F14	V301	0.08		13.53	15.53
F11	E54	0.08		9.06	14.92
G16	F391	0.08		14.28	16.36
R83	A375	0.08		16.23	22.25
K81	P15	0.08		11.98	14.06
N84	W228	0.08		10.79	13.35
W90	E233	0.08		9.06	11.75
G91	E366	0.08		12.71	14.62
K87	W228	0.08		7.17	11.18
F14	R249	0.08		11.5	15.05
A70	E247	0.08		11.08	13.64
L76	E247	0.08		7.92	15.04
Y95	G229	0.08		11.98	16.18
Q7	Q59	0.08		12.88	14.99
F11	Q315	0.08		6.36	11.88
K81	E13	0.08		11.5	13.31
R103	D212	0.08		13.63	16.64
K87	W370	0.08		12.34	18.57
S96	L365	0.08		14.33	17.01
T22	R290	0.08		2.9	9.33
I23	Q292	0.08		11.06	13.4
F14	A302	0.08		13.34	15.25
P97	A367	0.08		16.17	16.9
K15	L68	0.08		19.06	22.65
L13	H398	0.08		17.41	21.65
A92	L234	0.08		10.77	11.87
R103	V16	0.08		14.23	16.78
N99	E366	0.08		17.64	19.24
D79	N376	0.08		11.23	15.56
A98	N221	0.08		6.65	9.15
Y95	Y217	0.08		12.37	13.95
P12	D310	0.08		11.07	13.28
A17	H49	0.08		27.94	30.33
P27	H291	0.08		14.87	15.85
T18	N294	0.08		8.74	12.09
G16	R290	0.08		5.65	7.77
S93	Q18	0.08		11.31	14.75
P21	P409	0.08		47.2	50.65
F82	L10	0.08		16.74	18.97
E9	L260	0.08		13.64	17.11
T22	A302	0.08		22.58	25.23
K81	V16	0.08		13.09	13.42
G25	L295	0.08		13.3	15.04
W75	A364	0.08		8.11	9.47
G88	W377	0.08		27.13	29.62
R83	A367	0.08		11.98	13.32
N99	P223	0.08		11.21	14.27
F82	E366	0.08		7.44	11.68
F14	L78	0.08		18	20.49
A70	P385	0.08		12.11	15.56
K87	S6	0.08		14.2	15.77
K69	K359	0.08		11.63	14.23
W24	D297	0.08		10.42	15.46
A92	W377	0.08		22.93	24.93
R103	Q18	0.08		14.36	17.76
N99	D362	0.08		27.92	29.14
R101	Q18	0.08		4.52	12.88
G88	Q378	0.08		23.78	27.05
L76	P257	0.08		28.65	32.75
S96	S12	0.08		7.71	10.32
F14	Q292	0.08		8.96	10.08
F82	S12	0.08		12.21	15.73
W77	N376	0.08		13.89	16.11
L20	E250	0.08		9.95	12.67
S93	Q378	0.08		16.21	19.65
N84	S226	0.08		8.61	11.88
K15	W410	0.08		50.19	51.7
R101	T14	0.08		3.48	8.85
K81	N376	0.08		13.67	17.2
E9	L64	0.08		13.62	17.02
G88	P15	0.08		14.22	16.85
K15	I306	0.08		12.49	13.92
T64	V130	0.08		30.2	32.14
A17	T255	0.08		14.62	16.47
K102	Q18	0.08		11.75	14.55
T18	R382	0.08		7.59	10.58
K65	D132	0.08		27.11	29.22
D79	W377	0.08		11.87	15.6
K81	A364	0.08		4.67	8.57
A92	Q378	0.07		20.19	22.87
P97	F214	0.07		8.6	12.97
A92	A219	0.07		15.6	18.44
W77	P383	0.07		12.32	15.92
V26	L295	0.07		16.06	18.72
N86	W379	0.07		16.56	21.9
R104	P15	0.07		10.77	12.46
R101	P360	0.07		28.43	35.15
R19	G407	0.07		46.15	47.3
Y100	P385	0.07		38.79	40.99
Q6	R62	0.07		14.72	17.28
Q62	S131	0.07		31.78	34.79
P12	A384	0.07		12.1	15.56
R103	M218	0.07		17.28	20
P12	Q259	0.07		9.71	13.26
R83	N376	0.07		13.23	19.14
F89	G232	0.07		14.82	16.07
K102	V16	0.07		11.71	14.13
I23	V301	0.07		19.83	23.64
F14	H49	0.07		23.97	26.56
R72	Y251	0.07		11.6	18.73
W24	R290	0.07		5.4	9.55
A17	I306	0.07		13.11	14.88
G16	G616	0.07		68.97	70.26
H8	Q259	0.07		9.71	13.02
I29	D297	0.07		21.05	25.64
N84	A11	0.07		10.92	13.95
L20	D297	0.07		8.19	14.72
L13	V57	0.07		16.25	18.83
Y95	L10	0.07		9.03	10.77
N86	W228	0.07		11.88	14.85
P12	L316	0.07		11.44	13.48
S94	Y217	0.07		15.66	17.01
Y100	F214	0.07		13.45	16.07
G25	D297	0.07		11.45	15.2
A98	Y217	0.07		7.07	7.07
F11	P385	0.07		10.6	14.51
F14	H398	0.07		20.1	24.13
D68	V361	0.07		11.35	14.99
Y100	A367	0.07		21.97	23.77
T80	T14	0.07		7.47	11.06
F89	R380	0.07		27.52	29.07
P97	M224	0.07		8.89	10.53
G91	E233	0.07		7.68	9.58
F14	E325	0.07		10.94	12.44
K65	V361	0.07		17.25	19.48
P21	N408	0.07		45.48	47.42
G16	W79	0.07		22.47	24.06
K81	P381	0.07		11.28	13.82
G91	V16	0.07		15.67	16.87
N84	I20	0.07		13.12	16.63
F71	R249	0.07		10.72	14.27
N66	S131	0.07		29.71	33.26
W75	Q378	0.07		7.16	11.42
K15	R69	0.07		20.12	21.72
Y100	S12	0.07		7.51	9.24
K65	S280	0.07		23.81	26.14
Q7	L392	0.07		13.16	16.05
N86	F225	0.07		8.66	12.45
N86	S226	0.07		10.29	12.66
K15	P385	0.07		6.21	8.61
A70	L365	0.07		12.11	14.6
F14	V57	0.07		18.17	21.51
S93	L10	0.07		13.15	13.9
T18	Q292	0.07		10.15	12.84
R103	T14	0.07		12.9	13.93
S93	G17	0.07		12.88	15.21
Y95	R382	0.07		16.2	22.96
Y100	I20	0.07		13.38	16.43
R103	V361	0.07		33.83	37.01
S94	S215	0.07		14.1	17.46
G16	L68	0.07		20.86	24.61
L13	W79	0.07		20.52	21.39
K87	S226	0.07		8.08	9.36
N86	W377	0.07		25	26.76
S94	K227	0.07		8.24	9.91
L20	N408	0.07		48.91	50.38
A17	V301	0.07		14.41	17.66
F11	I248	0.07		14.24	18.79
N84	W377	0.07		18.64	20.71
Q62	L135	0.07		31.28	33.66
R104	S215	0.07		16.62	18.73
P97	P360	0.07		25.31	26.18
G88	R7	0.07		13.69	16.82
P97	L10	0.07		7.21	11.28
A17	W79	0.07		19.06	21.1
Y95	P21	0.07		12.54	15.13
N84	N376	0.07		14.41	19.24
A17	P409	0.07		46.3	49.66
F11	E311	0.07		10.57	12.42
S93	W377	0.07		18.96	21.87
L20	W410	0.07		54.85	56.72
L13	P383	0.07		14.16	15.92
I73	Y251	0.07		11.28	18.52
T18	D300	0.07		19.98	21.45
M28	R299	0.07		25.68	28.12
P12	N314	0.07		12.48	14.46
D68	L363	0.07		13.88	16.4
K102	V220	0.07		16.77	17.79
S94	I20	0.07		11.99	14.98
K65	F138	0.07		31.37	33.51
F14	W79	0.07		20.71	21.64
A98	E13	0.07		6	10.13
D68	I248	0.07		9.65	13.68
F11	N261	0.07		13.35	17.13
K15	H326	0.07		9.99	13.4
L13	F276	0.07		12.27	15.98
W74	W379	0.07		9.85	12.59
Y100	K359	0.07		33.81	37.56
A17	S395	0.07		17.76	19.99
K65	L135	0.07		29.53	31.47
A17	E247	0.07		14.23	18.49
R85	K227	0.07		9.23	11.96
G88	A375	0.07		28.28	30.29
A92	S6	0.07		15.27	17.82
A17	L389	0.07		12.51	14.65
A70	E366	0.07		12.49	16.41
R101	E13	0.07		3.6	8.87
G16	N408	0.07		46.53	48.64
F11	Q59	0.07		6.97	12.68
R83	W377	0.07		14.91	19.96
G16	P409	0.07		48.56	51.86
G88	E230	0.07		15.87	17.64
F14	W410	0.07		48.97	51.04
F89	R222	0.07		6.57	14.55
N84	F225	0.07		6.51	10.93
A17	V278	0.07		12.6	14.25
R101	R222	0.07		10.61	16.72
N99	I20	0.07		10.25	12.69
P97	Q753	0.07		34.86	40.25
A92	A375	0.07		23.65	25.45
V26	D297	0.07		13.89	18.84
P97	A755	0.07		40.04	42.23
N66	R382	0.07		7.44	14.83
K81	L365	0.07		4.58	9.47
W74	P383	0.07		10.9	14.49
T18	H49	0.07		24.85	29.13
R101	M218	0.07		14.58	16.98
A92	G17	0.07		15.21	18.57
G16	S395	0.07		19.22	21.72
S94	L234	0.07		9.23	9.49
R85	S6	0.07		12.1	14.92
T22	Y287	0.07		4.82	8.42
E9	N66	0.07		14.69	18.03
K87	K8	0.07		12.33	15.49
R101	K359	0.07		30.48	38.16
Y100	D212	0.07		11.81	14.93
M32	N294	0.07		18.95	23.37
F89	L373	0.07		23.4	27.89
A92	Q18	0.07		13.89	18.42
Y100	L10	0.07		3.64	7.43
F89	Q18	0.07		16.82	21.84
R19	T303	0.07		16.25	21.61
K87	N376	0.07		18.56	24.15
R104	V220	0.07		19.95	20.81
K15	L246	0.07		16.04	21.1
A70	L272	0.07		20.96	22.62
L13	C328	0.07		13.43	16.44
G16	E325	0.06		12.34	13.53
F89	E366	0.06		16.85	18.96
K87	Q18	0.06		12.33	18.09
G91	P15	0.06		15.83	16.9
L13	L263	0.06		16.73	21.53
S94	V361	0.06		15.48	18.34
T64	L363	0.06		15.68	17.78
A17	P396	0.06		20.34	22.24
I29	A298	0.06		25.35	27.57
K65	Y127	0.06		33.83	34.84
T18	G324	0.06		7.91	11.1
A17	P381	0.06		13.28	17.16
P12	P385	0.06		9.04	13.4
N66	P358	0.06		12.56	15.39
L76	Y369	0.06		9.27	11.99
G16	P396	0.06		21.48	23.72
G25	H291	0.06		11.58	13.02
T18	H398	0.06		21.9	25.84
R103	Y217	0.06		14.79	16.52
F89	E233	0.06		11.88	15.57
S96	I20	0.06		7.64	12.44
N86	G229	0.06		14	16.48
A17	N408	0.06		44.53	46.49
F14	F276	0.06		10.68	15.62
A17	H320	0.06		14.84	17.97
A17	K293	0.06		9.74	11.24
R83	A11	0.06		12.06	16.33
K102	D212	0.06		10.71	13.47
A17	I61	0.06		18.31	21.94
N84	A367	0.06		10.44	13.12
E9	F394	0.06		11.65	15.17
F71	A364	0.06		9.34	11.39
R104	D362	0.06		33.99	35.15
A17	G411	0.06		48.08	51.34
R104	V361	0.06		33.32	35.36
S96	F214	0.06		11.52	16
K15	F397	0.06		21.93	23.62
Q6	Q59	0.06		13.87	15.81
F82	A367	0.06		10.39	12.53
R19	E247	0.06		14.29	16.65
N86	N376	0.06		20.74	24.83
S96	A364	0.06		16.88	19
L13	H274	0.06		14.27	17.71
N84	G229	0.06		12.82	15.17
I23	A302	0.06		22.75	25.32
L13	W60	0.06		17.68	19.66
K87	G229	0.06		10.6	12.84
W90	A11	0.06		9.81	15.21
L20	I296	0.06		11.53	15.08
M28	I296	0.06		21.51	23.42
N66	K133	0.06		23.67	28.04
E9	S388	0.06		12.7	16.11
A70	E250	0.06		12.39	13.46
S94	Q378	0.06		17.08	20.26
F11	T67	0.06		12.25	17.48
P97	K359	0.06		27.06	29.4
N66	A364	0.06		15.74	18.89
I29	L295	0.06		22.19	24.95
T80	P257	0.06		34.04	36.67
Y95	Y22	0.06		14.94	17.43
G16	N65	0.06		18.46	22.19
A98	D362	0.06		25.72	27.76
F14	P396	0.06		17.28	19.24
S94	S12	0.06		8.29	12.33
F14	L392	0.06		12.61	14.82
D67	I248	0.06		10.11	12.72
S93	V220	0.06		14.05	17
Y95	L234	0.06		8.03	10.63
L13	L607	0.06		70.87	73.34
N99	L363	0.06		24.32	26.17
S96	V361	0.06		19.36	22.79
F11	H326	0.06		11.31	16.61
T18	H274	0.06		13.3	15.77
L13	S72	0.06		18.61	20.39
F11	H49	0.06		14.58	19.15
I78	A364	0.06		8.16	9.56
H8	N390	0.06		11.7	13.65
A98	V361	0.06		23.44	27.02
T18	F397	0.06		20.3	24.08
F89	P374	0.06		29.1	31.6
T18	H326	0.06		7.16	10.6
W77	P257	0.06		33.15	34.44
L20	I309	0.06		11.97	15.91
K15	Q315	0.06		11.4	15.98
G91	W370	0.06		14.49	19.44
L20	P409	0.06		50.63	53.7
I73	Q378	0.06		9.4	12
K15	L389	0.06		12.05	13.46
L76	G258	0.06		26.92	31.41
L13	E325	0.06		13.68	13.83
K87	F225	0.06		7.68	9.95
N99	V361	0.06		25.9	28.59
E9	D253	0.06		9.15	11.27
A61	P129	0.06		33.61	35.82
H8	D253	0.06		6.78	9.25
P21	I309	0.06		12.9	15.67
A17	R249	0.06		10.13	13.48
F82	W370	0.06		10.95	16.09
I73	Y369	0.06		10.8	13.53
Y95	Q378	0.06		12.06	18.21
H8	N65	0.06		15.79	19.1
G16	Q289	0.06		8.16	9.8
D68	Y251	0.06		9.75	13.48
F89	P381	0.06		26.01	27.91
R19	A384	0.06		7.32	8.86
A92	S12	0.06		11.28	15.71
G91	W377	0.06		26.07	28.15
V26	H291	0.06		14.61	16.49
A92	L363	0.06		10.42	12.67
W90	P374	0.06		25.48	28.48
K15	A298	0.06		13.41	15.51
R103	Y114	0.06		48.67	51.61
D67	I386	0.06		15.1	16.53
W90	R7	0.06		11.23	15.85
Y100	R382	0.06		30.51	33.33
A17	E311	0.06		12.93	14.81
K15	L607	0.06		75.29	76.81
R85	G17	0.06		11.5	16.17
Y100	M224	0.06		13.97	18.14
S93	A219	0.06		13.29	16.27
A92	F243	0.06		10.06	14.34
G91	A375	0.06		26.78	28.16
A61	K133	0.06		22.39	25.92
Y95	W228	0.06		11.07	16.3
Y95	E233	0.06		8.25	11.52
A92	A364	0.06		12.4	13.95
K15	G324	0.06		10.77	12.94
G16	P383	0.06		10.91	14.28
W90	L234	0.06		10.04	12.78
G88	F225	0.06		9.65	12.62
Y100	Y114	0.06		39.32	45.47
F11	T80	0.06		16.44	20.19
R19	H398	0.06		26.17	29.14
N99	L365	0.06		20.93	22.88
R83	P21	0.06		13.99	19.64
L13	I614	0.06		57.81	61.46
S94	L9	0.06		8.67	12.48
S93	L373	0.06		14.64	19.1
G16	R249	0.06		11.34	14.03
N86	G17	0.06		15.34	17.59
S93	N376	0.06		15.2	19.89
R103	R222	0.06		15.58	20.46
K87	W379	0.06		13.13	20.72
S93	N221	0.06		10.32	14.15
E9	E63	0.06		11.42	16.01
G16	G411	0.06		50.08	53.44
H8	F394	0.06		14.48	15.55
G88	V16	0.06		15.74	18.03
H8	H49	0.06		16.67	18.54
S93	L234	0.06		9.38	11.9
L31	N294	0.06		15.51	20.72
S93	A375	0.06		20.15	22.38
R103	L363	0.06		31.02	33.74
I29	K293	0.06		19.8	22.45
K81	W377	0.06		15.3	18.13
T18	D304	0.06		17.02	20.12
K81	A375	0.06		18.14	20.47
T18	G407	0.06		42.04	43.94
P21	Y251	0.06		8.25	12.42
W90	Q18	0.06		14.1	19.93
P27	R290	0.06		8.84	13.71
K87	A11	0.06		13.07	15.29
G16	R299	0.06		14.14	15.64
P97	W379	0.06		15.21	18.89
P30	N294	0.06		16.49	21.68
A92	N376	0.06		18.65	23
Y95	S12	0.06		9.51	11.01
A98	P223	0.06		7.98	11.57
K15	G616	0.05		66.04	66.67
W90	L365	0.05		13.44	17.26
T22	Y251	0.05		11.68	16.1
G88	V231	0.05		14.33	17.07
Q6	I61	0.05		12.37	14.95
L76	R249	0.05		12.64	16.6
F14	S275	0.05		15.06	18.14
R19	F394	0.05		12.77	18.92
T22	I296	0.05		14.76	18.12
L13	I71	0.05		22.4	23.44
R101	R213	0.05		12.88	15.74
S96	D212	0.05		14.05	18.44
F14	R382	0.05		13.17	17.01
N86	E366	0.05		13.07	15.81
R72	D253	0.05		22.77	25.4
Y95	S226	0.05		8.06	11.54
S93	G368	0.05		11.46	14.75
L20	K293	0.05		8.98	11.95
T18	A298	0.05		15.75	17.61
F14	Y287	0.05		7.2	9.68
P97	D212	0.05		10.47	15.68
I73	L260	0.05		18.55	24.63
F89	I4	0.05		10.52	15.95
E9	N261	0.05		14.26	17.57
I78	Q378	0.05		11.35	14.28
W24	Y287	0.05		8.27	11.21
G91	P223	0.05		8.58	10.44
P12	G324	0.05		11.53	15.02
L13	V356	0.05		7.85	11.6
K65	L279	0.05		19.7	24.02
A17	L68	0.05		17.37	22
Q7	G258	0.05		9.07	10.84
T80	G258	0.05		31.93	34.86
G16	S275	0.05		16.97	20.09
F82	A11	0.05		15.9	19.24
T64	A384	0.05		12.94	14.62
F11	M323	0.05		10.05	12.95
G16	L389	0.05		14.56	16.17
A61	S131	0.05		29.89	32.09
F58	K133	0.05		25.1	29.01
F14	P383	0.05		11.34	14.85
F14	G616	0.05		64.48	65.79
L76	L260	0.05		20.3	27.17
N66	R249	0.05		4.56	11.74
F14	H81	0.05		22.94	24.62
S94	P383	0.05		23.75	25.95
P97	R382	0.05		25.09	26.55
D79	F19	0.05		6.06	12.79
T22	K293	0.05		10.87	13.94
A10	L392	0.05		11.03	12.72
R103	E13	0.05		11.13	13.23
L13	G616	0.05		61.57	63.11
A92	M245	0.05		13.93	16.33
F11	G324	0.05		12.53	14.86
S96	A367	0.05		14.33	16.29
A10	F394	0.05		11.49	13.27
W24	K293	0.05		8.81	12.47
K102	M218	0.05		14.8	17.12
W90	E5	0.05		10.35	14.91
G16	T255	0.05		13.14	15.7
Y95	W377	0.05		15.25	19.97
L13	L609	0.05		66.32	70.23
P97	M117	0.05		25.8	28.16
L13	H320	0.05		14.24	15.93
F89	P223	0.05		11.01	14.46
A92	D362	0.05		13.45	15.41
R101	Y114	0.05		44.9	48.17
I23	L288	0.05		10.44	11.52
A92	L373	0.05		18.04	21.7
Q6	S393	0.05		10.32	11.37
W77	E247	0.05		11.41	15.5
G16	D618	0.05		71.53	72.89
F89	L237	0.05		16.98	20.83
T64	F276	0.05		22	23.96
S94	W377	0.05		20.84	22.09
G91	T14	0.05		13.55	15.72
A17	R281	0.05		11.57	13.78
P97	Y114	0.05		33.18	36.01
A17	N65	0.05		16.21	20.19
R85	Q378	0.05		15.6	21.34
D68	I386	0.05		13.25	15.29
W77	W377	0.05		12.68	15.96
H8	L260	0.05		14.26	16.28
K69	L246	0.05		14.15	16.73
S93	L9	0.05		12.12	13.85
Q6	L389	0.05		13.75	15.66
N66	P129	0.05		32.43	35.74
G91	Q378	0.05		23.46	26.31
F11	A384	0.05		13.1	16.79
Y100	A384	0.05		35.55	38.39
Q7	D253	0.05		7.34	10.12
P97	P385	0.05		33.65	34.46
K15	D605	0.05		na	na
H8	P396	0.05		15.23	17.07
R104	R213	0.05		16.06	19.15
K65	F137	0.05		28.42	30.37
A92	M218	0.05		18.86	22.07
G16	F276	0.05		14.17	18.09
G16	K293	0.05		8.93	9.9
W90	K8	0.05		9.98	15.04
P97	W370	0.05		8.5	13.91
Y95	A371	0.05		10.97	15.72
G88	M1	0.05		na	na
N99	C210	0.05		13.88	15.86
R101	L365	0.05		19.63	26.23
P97	Y369	0.05		10.52	14.94
A92	R235	0.05		9.31	13.01
F14	S277	0.05		13.9	16.86
R101	A364	0.05		20.79	27.15
N86	E230	0.05		16.08	18.9
N66	L135	0.05		31.08	33.33
R101	P385	0.05		34.28	40.51
K102	T14	0.05		10.62	12.27
I63	V361	0.05		13.43	17.56
F82	G17	0.05		16.7	18.52
K81	K227	0.05		4.44	7.63
A98	D212	0.05		10.2	13.34
G16	S277	0.05		15.47	18.66
P97	S12	0.05		11.25	13.46
T18	S393	0.05		12.3	16.7
R72	I248	0.05		11.83	15.35
I73	K359	0.05		9.67	13.2
N86	R222	0.05		7.75	14.28
I73	P257	0.05		26.75	30.01
K65	L363	0.05		18.16	20.5
T80	V16	0.05		11.25	11.9
R101	E366	0.05		14.96	22.59
K15	N408	0.05		43.85	45.47
S94	R382	0.05		21.59	23.38
K15	V356	0.05		9.38	12.06

## Sheet: TrRosetta VirB5_VirB6 R388
VirB5_residues	VirB6_residues	score		distance_all	distance_CA
L218	F131	0.3		3.59	6.35
N214	G135	0.29		3.09	6.55
L218	E132	0.28		3.67	5.66	Legend: TrRosetta analysis of VirB5/VirB6. R388 numbering is provided. All pairs with scores above or equal to 0.05 are listed. Pairs with scores over the 70% threshold are shown in green and mapped in Fig. 3f
N214	D140	0.28		2.69	8.23	"Distance_all" and "distance CA" reports on the shortest inter-residue distance across the interface between all atoms or the distance between Calpha atoms across the interface, respectively, in the cryo-EM model
N214	S138	0.27		4.08	8.26	"na" indicates a distance that could not be measured because one or both residue(s) in the pair was(were) not built.
N214	G141	0.26		6.3	8.37	Calpha distances > 12 Å are highlighted in yellow within the 100 top-scoring pairs.
R211	S138	0.24		2.73	7.22
L218	A134	0.24		5.73	9.04
L218	G135	0.23		4.31	6.85
N214	A134	0.23		5.77	9.95
L218	S128	0.23		4.13	7.38
M215	G135	0.23		3.55	5.49
R211	D140	0.22		3.94	8.55
N214	F137	0.22		3.41	8.12
S219	E132	0.22		2.9	5.33
L218	E133	0.21		6.64	9.26
R211	G135	0.21		3.72	7.68
L218	L143	0.21		3.69	9.5
N214	F136	0.21		5.06	8.27
R210	D140	0.2		5.35	9.14
N214	S139	0.19		5.39	10.6
S219	S128	0.19		4.09	7.3
R210	S138	0.19		5.2	9.32
L218	Y144	0.19		3.12	9.47
N214	Y144	0.19		2.5	9.79
S219	F131	0.19		6.38	7.59
I217	F131	0.18		7.81	10.09
N214	L143	0.18		5.65	10.21
M215	E132	0.18		3.67	6.72
L218	A127	0.18		7.03	10.7
L218	A130	0.18		6.96	9.75
N214	F131	0.18		6.27	10.49
L218	G141	0.18		7.47	11.13
L218	F136	0.17		6.44	9.4
R211	F137	0.17		2.78	8.73
N214	E133	0.17		7.25	9.18
M215	S138	0.16		7.36	8.67
M215	A134	0.16		6.09	9.02
M215	F131	0.16		5.69	9.06
M215	F136	0.16		3.52	6.44
I217	G135	0.15		8.53	9.14
R210	G135	0.15		6.57	10.61
R211	F136	0.15		3.28	7.36
R211	S139	0.15		6.07	9.96
G221	S128	0.15		5.63	9.13
R211	G141	0.15		8.76	10.28
N222	S128	0.15		5.82	9.26
L218	S138	0.15		8.03	11.07
M215	D140	0.14		6.48	10.28
M215	E133	0.14		5.86	9.07
M6	F336	0.14		na	na
N214	E132	0.14		6.49	8.75
R210	G141	0.14		8.12	10.5
L218	F137	0.14		7.06	12.31
M6	A332	0.14		na	na
I217	A134	0.14		8.16	11.66
L218	D140	0.14		4.28	11.35
R210	F137	0.13		3.08	6.9
I217	Y144	0.13		2.93	10.22
L218	E129	0.13		6.31	8.83
I217	E132	0.13		7.54	9.15
L218	L142	0.13		8	12.4
I217	G141	0.13		9.61	11.49
I217	L143	0.13		8.73	11.38
M215	F137	0.13		5.79	9.58
S207	S138	0.13		6.54	9.77
G221	F131	0.13		9.31	11.45
I217	E133	0.12		3.89	9.95
R213	G135	0.12		7.99	9.77
N214	L142	0.12		7.65	11.34
A9	V328	0.12		na	na
M215	G141	0.12		9.61	11.21
S207	D140	0.12		5.78	10.38
S220	S128	0.11		3.24	5.45
L218	S139	0.11		10.12	14.4
R213	D140	0.11		8.04	11.35
I217	D140	0.11		8.51	12.22
A8	V328	0.11		na	na
A8	A332	0.11		na	na
S219	E129	0.11		6.48	7.67
S219	E133	0.11		7.68	8.93
R210	S139	0.11		5.07	10.06
N222	F131	0.11		9.87	12
A9	A332	0.11		na	na
G221	F124	0.11		9.48	12.28
S219	G135	0.1		7.7	8.16
R211	A134	0.1		6.95	11.26
M6	Y335	0.1		na	na
I217	F136	0.1		6.64	11.41
N222	F124	0.1		8.14	11.81
Q223	S128	0.1		6.82	10.31
M225	F124	0.1		6.29	11.32
M215	S139	0.1		10.2	12.47
I217	S138	0.1		11.13	12.52
A9	A329	0.1		na	na
M225	S128	0.1		9.91	12.6
R210	F136	0.1		3.18	9.37
N222	E132	0.1		6.4	10.74
G221	E132	0.1		3.95	9.26
G221	A127	0.09		10.23	12.56
R213	S138	0.09		8.84	11.14
L218	F147	0.09		3.62	11.33
M215	L143	0.09		8.77	11.7
A9	G325	0.09		na	na
S220	E132	0.09		2.31	5.89
I217	F137	0.09		4.43	12.17
E212	G135	0.09		7.3	9.4
R216	G135	0.09		7.74	9.09
S220	F131	0.09		6.6	7.71
G224	S128	0.09		9.07	12.56
L218	F124	0.09		8.52	12.45
A12	V321	0.08		na	na
G224	F124	0.08		9.34	12.5
M6	V328	0.08		na	na
M6	A329	0.08		na	na
R216	E132	0.08		7.1	9.11
N222	D125	0.08		5.89	9.97
N222	A127	0.08		10.24	12.76
R213	G141	0.08		8.42	11.45
S219	A134	0.08		9.34	10.15
I228	F124	0.08		10.8	17.48
M6	A331	0.08		na	na
I217	S128	0.08		7.37	10.9
M215	S128	0.08		7.94	11.33
I217	A130	0.08		8.42	11.31
M6	A333	0.08		na	na
A12	G325	0.08		na	na
A8	V321	0.08		na	na
A12	V328	0.07		na	na
P226	F124	0.07		10.04	13.89
R213	E133	0.07		2.38	10.66
A8	A331	0.07		na	na
A9	V321	0.07		na	na
T7	A332	0.07		na	na
S207	F137	0.07		7.55	9.22
Q223	F124	0.07		8.42	10.78
S219	A127	0.07		8.65	11.05
S219	F136	0.07		8.54	9.36
R211	E133	0.07		8.11	11.78
A9	A331	0.07		na	na
P226	S128	0.07		11.99	15.37
R213	A134	0.07		7.04	12.36
N214	A130	0.07		9.7	12.36
I13	G325	0.07		na	na
R216	E133	0.07		9.35	12.06
I13	V321	0.07		na	na
S207	S139	0.07		6.82	10.35
A12	A318	0.07		na	na
R210	A134	0.07		8.04	12.11
M225	F131	0.07		12.45	16.2
R213	F136	0.07		3.23	10.73
S207	G135	0.07		8.79	12.92
A8	A289	0.07		na	na
M215	Y144	0.07		5.14	12.07
M225	A127	0.07		11.77	14.46
R213	F137	0.06		3.15	9.51
G221	D125	0.06		7.49	9.34
A8	G325	0.06		na	na
A8	F336	0.06		na	na
I217	S139	0.06		12.46	15.21
T227	F124	0.06		12.37	15.52
Q223	F131	0.06		12.21	14.29
A8	A329	0.06		na	na
A8	G293	0.06		na	na
M225	D125	0.06		8.2	12.02
L218	L146	0.06		9.71	13.27
G224	F131	0.06		11.75	15.93
A8	Y335	0.06		na	na
V10	V328	0.06		na	na
R216	F131	0.06		8.84	11.22
S219	D125	0.06		8.2	10.52
I228	S128	0.06		17.37	20.59
A12	A289	0.06		na	na
V119	V328	0.06		na	na
M122	V328	0.06		na	na
S219	F124	0.06		8.51	12.41
G221	E129	0.06		6.23	9.07
A11	A289	0.06		na	na
V119	A331	0.06		na	na
L115	Y335	0.06		na	na
N222	E129	0.06		8.39	10.85
T7	V328	0.06		na	na
A9	F336	0.06		na	na
A11	V321	0.06		na	na
V119	A332	0.06		na	na
L218	G145	0.06		8.06	10.8
G221	E133	0.06		9.86	12.53
I217	A127	0.06		10.48	14.28
E212	S138	0.06		7.97	10.43
A11	G293	0.06		na	na
Q223	E132	0.06		9.04	13.6
S220	F124	0.06		6.64	9.61
G221	G135	0.06		11.97	13.35
A8	M317	0.06		na	na
L218	D125	0.06		8.32	11.64
R210	Y144	0.06		6.8	14.22
V119	Y335	0.06		na	na
I13	V328	0.06		na	na
L115	F336	0.06		na	na
I217	L142	0.06		11.28	13.59
A9	A289	0.06		na	na
A11	A318	0.06		na	na
I217	E129	0.06		7.64	12.45
T227	S128	0.06		16.19	18.04
M122	A331	0.05		na	na
A12	M317	0.05		na	na
I109	Y335	0.05		na	na
T7	F336	0.05		na	na
A12	G293	0.05		na	na
Q223	D125	0.05		4.72	9.23
V10	G325	0.05		na	na
G224	A127	0.05		12.47	15.19
R211	E132	0.05		8.14	11.01
R211	L143	0.05		9.89	13.35
I228	Q121	0.05		12.97	16.02
L115	A331	0.05		na	na
A11	V328	0.05		na	na
I126	V321	0.05		na	na
I13	A318	0.05		na	na
N214	G145	0.05		9.77	13.16
M225	Q121	0.05		6.49	10.79
T7	G293	0.05		na	na
A8	A318	0.05		na	na
T7	A289	0.05		na	na
M122	G324	0.05		na	na
I126	V328	0.05		na	na
V10	V321	0.05		na	na
I228	A120	0.05		11.6	16.06
T7	A331	0.05		na	na
G221	L143	0.05		13.34	17.82
M215	L142	0.05		11.66	13.56
A9	G324	0.05		na	na
A8	G292	0.05		na	na
T7	Y335	0.05		na	na
A8	L279	0.05		na	na
A8	A286	0.05		na	na
G221	A134	0.05		12.2	14.68
V10	A332	0.05		na	na
R123	V328	0.05		na	na
E212	D140	0.05		7.94	11.93
M6	R337	0.05		na	na
S219	A130	0.05		8.65	9.9
A12	G324	0.05		na	na
G224	D125	0.05		8.74	11.96
S220	E133	0.05		6.93	9.3
M122	G327	0.05		na	na
V119	F336	0.05		na	na
A9	Y335	0.05		na	na
A9	A318	0.05		na	na
S207	G141	0.05		10.86	12.76
V10	A329	0.05		na	na
A12	A322	0.05		na	na
S220	G135	0.05		9.26	10.46
A12	A314	0.05		na	na
I126	G324	0.05		na	na
I217	F147	0.05		6.8	12.66
A11	M317	0.05		na	na
A16	A318	0.05		na	na
M225	E132	0.05		14.23	16.82
V119	G327	0.05		na	na
M6	G334	0.05		na	na
G15	A318	0.05		na	na
I228	A127	0.05		15.97	17.77
M122	A332	0.05		na	na
I228	D125	0.05		15.41	17.69
I109	F336	0.05		na	na
A9	G293	0.05		na	na
G15	V321	0.05		na	na
G221	F136	0.05		12.08	13.87
M122	Y335	0.05		na	na
V10	A289	0.05		na	na
L110	Y335	0.05		na	na
L14	V321	0.05		na	na
N222	G135	0.05		11.84	14.18
A16	V321	0.05		na	na
E208	S138	0.05		8.62	10.26
A8	G324	0.05		na	na
G221	A130	0.05		9.99	12.53
M215	A130	0.05		8.44	11.97
G15	G293	0.05		na	na
A9	A322	0.05		na	na
A11	G292	0.05		na	na
S118	A331	0.05		na	na
P226	D125	0.05		12.15	14.92
A12	G292	0.05		na	na
Q223	A127	0.05		11.15	13.1
I13	A289	0.05		na	na
A11	G325	0.05		na	na
T227	Q121	0.05		12.79	14.07
A8	M296	0.05		na	na
R211	F131	0.05		9.64	13.37
R213	S139	0.05		10.58	13.05
I13	A322	0.05		na	na
S219	L143	0.05		9.09	12.92
P226	Q121	0.05		11.33	13.61
G15	A314	0.05		na	na
A8	M282	0.05		na	na
A12	A329	0.05		na	na
L110	F336	0.05		na	na
R216	A134	0.05		10.19	12.39
N222	E133	0.05		10.72	14.43
G15	A289	0.05		na	na
T7	V321	0.05		na	na
A11	M296	0.05		na	na
N116	Y335	0.05		na	na
A9	G327	0.05		na	na
M6	G325	0.05		na	na
L14	A318	0.05		na	na
R114	Y335	0.05		na	na
M122	G325	0.05		na	na
Q229	F124	0.05		16.39	19.33
A9	A286	0.05		na	na
D112	Y335	0.05		na	na
S207	F136	0.05		8.51	12.2

## Sheet: TrRosetta VirB9_VirB10 R388
VirB9_residues	VirB10_residues	score		distance_all	distance_CA
S192	V216	0.93		4.04	6.69
S192	L217	0.91		4.22	7.56
S192	E218	0.91		4.02	6.3		Legend: TrRosetta analysis of VirB9/VirB10. R388 numbering is provided. All pairs with scores above or equal to 0.05 are listed. Pairs with scores over the 70% threshold are shown in green and shown in ED Fig. 9b
P191	V216	0.88		4.27	6.81		"Distance_all" and "distance CA" reports on the shortest inter-residue distance across the interface between all atoms or the distance between Calpha atoms across the interface, respectively, in the cryo-EM model
L190	V216	0.86		3.93	8.27		"na" indicates a distance that could not be measured because one or both residue(s) in the pair was(were) not built.
D189	T234	0.8		3.54	4.85		Calpha distances > 12 Å are highlighted in yellow within the 100 top-scoring pairs.
D189	R235	0.77		3.18	5.9
L190	R249	0.76		3.84	7.15
L190	T234	0.75		3.23	4.62
S192	H232	0.75		5.62	7.81
N262	S388	0.74		5.2	6.57
I193	V216	0.72		7.01	10.45
V261	L389	0.72		4.59	6.12
S192	C215	0.71		8.23	9.75
K263	Y387	0.7		3.31	4.88
K263	S388	0.69		3.93	5.84
Y194	E218	0.68		2.67	8.84
V261	S388	0.68		2.84	5.4
D189	R249	0.68		5.08	8.29
K221	R235	0.67		3.49	8.32
L204	E218	0.66		3.56	7.73
H220	Y238	0.66		4.13	7.81
L190	H232	0.66		5.38	8.2
H220	D214	0.65		9.63	11.65
S192	T219	0.65		6.23	9.7
H220	R235	0.65		5.1	9.02
K263	V386	0.63		3	4.9
R260	E390	0.62		5.33	6.7
K221	D214	0.62		6.92	11.54
V261	Y387	0.62		3.39	5.66
R260	S388	0.61		3.57	5.81
L204	V216	0.58		9.31	13.44
Y194	T219	0.58		4.72	10.24
N262	V386	0.58		3.6	5.84
N262	Y387	0.57		4.26	4.89
R259	L389	0.56		3.49	5.84
Y194	V216	0.56		6.06	12.64
R259	S388	0.55		3.93	8.34
S192	R372	0.55		8.58	9.96
V261	E390	0.55		3.42	7.32
P191	R249	0.54		7.62	10.28
L204	T219	0.54		4.33	7.61
R259	E390	0.54		2.55	5.43
L190	G250	0.53		3.66	6.69
R260	L389	0.53		4.36	4.86
P191	H232	0.53		5.73	8.34
S192	E371	0.53		6.53	8.94
K263	D385	0.52		3.42	6.8
R207	E218	0.52		5.23	11
V258	E390	0.52		3.27	5.49
L190	R235	0.52		5.33	7.06
P191	E218	0.51		7.75	9.32
P191	T234	0.51		5.37	6.65
S192	G250	0.51		9.41	9.57
L230	R372	0.51		3.97	6.91
R260	Y387	0.51		3.53	6.41
S192	G370	0.5		4.46	5.79
L230	V216	0.49		3.8	6.79
R260	V386	0.49		6.6	9.93
A218	Y238	0.48		8.87	11.86
H220	V237	0.48		6.08	8.27
H220	D236	0.47		5.39	8.46
G231	R372	0.47		4.13	5.03
H220	G242	0.47		4.38	7.96
G264	V386	0.46		3.48	4.16
R207	R249	0.45		5.93	12.85
S192	Q369	0.45		6.04	8.39
V261	V386	0.45		3.99	8.43
G264	S388	0.44		6.62	8.97
P191	G370	0.44		7.08	7.58
S192	T234	0.44		6.6	8.97
S192	R249	0.43		10.88	12.07
P191	G250	0.43		7.38	8.84
Y194	G370	0.43		3.31	9.19
V258	L389	0.43		3.89	6.47
D189	R372	0.42		2.86	10.8
H220	Q212	0.42		7.7	11.31
F179	Y238	0.42		3.86	11.12
L204	P292	0.42		3.28	6.7
S192	V373	0.42		10.21	12.42
P191	R372	0.41		8.28	9.49
L230	G370	0.41		3.58	5.27
I193	E218	0.41		5.68	8.37
L190	D214	0.41		7.03	10.58
G264	Y387	0.41		4.85	6.69
S192	D214	0.41		10.2	12.96
L204	G250	0.41		13.66	15.34
P206	R249	0.4		11.8	14.15
P206	G250	0.4		10.02	12.14
A218	G242	0.4		7.51	8.86
R207	H232	0.4		3.74	10.24
R229	G370	0.4		4.28	5.22
L204	L217	0.4		7.08	11.47
R207	V216	0.39		5.48	13.73
L230	E371	0.39		5.72	6.32
L190	L233	0.39		4.39	7.47
D189	V216	0.39		7.41	9.32
R229	R372	0.39		7.77	9.85
G231	G370	0.39		2.6	5.52
P191	Q369	0.39		9.16	11.03
I193	G370	0.38		7.37	8.36
H220	S239	0.38		4.64	10.51
G231	E371	0.37		3.43	4.23
D189	H232	0.37		8.3	10.48
N262	D385	0.37		6.63	9.12
Y194	L217	0.37		3.43	11.79
R259	Y387	0.37		7.71	9.91
Y194	Q369	0.37		3.28	9.39
R207	G250	0.37		3.89	9.23
S192	N368	0.36		8.72	11.87
G264	D385	0.36		3.58	5.95
A188	T234	0.36		4.4	8.37
S192	N374	0.36		11.51	14.99
H220	T240	0.35		6	11.14
T209	R249	0.35		3.9	8.37
A257	L389	0.35		7.89	10.22
I193	Q369	0.34		7.83	10
V219	D214	0.34		11.91	13.38
L190	R372	0.34		7.19	11.16
P191	E371	0.33		8.74	9.65
P206	H232	0.33		7.2	11.73
H220	S241	0.33		6.16	11.43
R229	E371	0.32		6.26	7.95
A188	R235	0.32		6.07	8.29
L204	D214	0.32		4.99	7.87
P206	V237	0.32		5.97	8.29
L204	K252	0.32		10.23	13.86
V205	E218	0.32		4.12	9.88
V210	G242	0.32		7.2	9.48
D189	G370	0.32		9.89	12.31
L204	L293	0.31		3.76	5.59
T208	G242	0.31		4.91	6.53
L190	E218	0.31		9.42	11.77
N201	P292	0.31		6.5	8.73
T208	Y238	0.31		7.53	9.75
L190	G370	0.31		8.2	10.94
F148	R243	0.31		3.59	8.13
T208	R243	0.31		7.07	10.12
P191	V373	0.31		10.92	12.24
K221	T234	0.3		6.24	11.19
V258	Y387	0.3		9.88	12.22
S203	P292	0.3		3.45	5.09
P206	R235	0.3		4.97	10.32
T208	R249	0.3		8.04	11.25
K263	E390	0.29		9.64	10.96
E149	R243	0.29		4.21	10.9
K221	Q212	0.29		10.21	12.93
R229	Q369	0.29		3.71	7.97
A218	R243	0.29		9.51	11.5
V219	G242	0.29		8.56	9.36
P191	L217	0.29		7.43	9.29
P206	E218	0.29		5.63	10.46
K221	D236	0.29		7.26	9.08
V258	S388	0.29		6.42	9.98
G265	V386	0.29		5.66	7.57
P206	Y238	0.29		6.49	8.67
V219	Y238	0.28		7.7	10.59
L204	H232	0.28		7.96	12.92
K221	Y238	0.28		6.81	10.74
E202	P292	0.28		4.4	7.51
H220	L213	0.28		9.43	11.57
S192	T230	0.28		7.28	11.04
V210	R243	0.28		7.95	11.66
N187	R235	0.28		6.85	8.93
D189	L233	0.28		6.59	8.6
S255	L389	0.28		8.48	11.14
L204	R249	0.28		13.55	16.29
L190	C215	0.28		6.78	8.9
V205	G250	0.28		10.87	14.3
A218	L246	0.27		14.51	17.34
S203	L293	0.27		4.05	4.9
V205	V216	0.27		11.28	14.02
D189	G250	0.27		7.92	9.32
F179	G242	0.27		3.6	9.75
N232	G370	0.27		5.09	7.63
V219	R235	0.27		8.48	12.2
S192	C231	0.27		7.49	8.73
A218	V245	0.27		13.29	15.09
N262	E390	0.27		7.76	10.68
A218	S241	0.27		7.93	10.95
H220	C215	0.26		12.5	14.65
P206	T234	0.26		8.93	12.82
E202	Q369	0.26		2.24	9.77
A257	E390	0.26		4.18	8.56
I6	L389	0.26		na	na
K263	S384	0.26		2.43	8.76
L204	N374	0.26		3.37	8.11
H220	T234	0.26		8.95	12.43
A218	V237	0.25		11.41	13.61
D189	D236	0.25		6.94	9.26
F195	Q369	0.25		8.04	12.38
P206	L247	0.25		9.84	13.14
R229	V216	0.25		4.34	8.94
G265	S388	0.25		9	11.23
K221	V237	0.25		9.63	10.21
A218	S239	0.25		8.9	12.86
H220	R243	0.25		6.44	10.09
P191	D214	0.25		8.94	11.42
N215	R249	0.24		3.35	8.23
P206	D248	0.24		11.91	14.43
T209	G242	0.24		8.1	9.3
H220	V216	0.24		14.82	17.43
L190	V373	0.24		9.93	13.26
N187	T234	0.24		7.22	10.48
S192	K367	0.24		11.21	14.63
T208	V245	0.24		11.86	13.66
L190	D248	0.24		6.74	10.88
I228	G370	0.24		7.38	8.37
P206	L246	0.24		11.04	13.4
N232	R372	0.24		6.23	8.53
E202	T219	0.24		9.44	11.05
R151	R243	0.23		10.28	12.03
P206	D236	0.23		5.99	10.3
P206	G242	0.23		8.64	9.5
I228	V216	0.23		8.34	11.49
L204	R372	0.23		6.96	10.88
G265	Y387	0.23		7.44	9.37
H220	V245	0.23		8.74	10.57
E202	L293	0.23		3.33	6.89
L204	S251	0.23		13.41	16.31
R178	G242	0.23		7.6	11.3
R260	D385	0.23		10.08	12.5
L204	G291	0.22		5.21	9.56
P206	V216	0.22		12.62	14.77
N232	E371	0.22		4.58	6.83
A218	D236	0.22		10.91	14.67
L230	V373	0.22		7.53	10.54
R207	T234	0.22		7.11	13.79
K221	G242	0.22		9.84	11.59
P191	N374	0.22		13.78	14.36
P191	N368	0.22		11.79	14.03
L204	T290	0.22		5.62	10.83
H220	L246	0.21		9.44	12.93
G265	D385	0.21		6	9.74
P206	V245	0.21		11.16	12.67
A218	D214	0.21		13.86	16.87
Y194	N368	0.21		6.38	12.61
Q150	R243	0.21		9.07	13.35
L204	Q212	0.21		3.51	6.98
Y194	V373	0.21		10.42	14.57
D189	E371	0.21		10.13	12.78
T208	S241	0.21		4.32	7.31
L204	L376	0.21		6.24	10.39
S203	G291	0.21		6.79	8.67
T208	L246	0.21		12.3	14.93
M227	G370	0.21		8.8	10.26
R233	G370	0.2		6.18	8.75
R207	D248	0.2		8.44	14.75
T208	V237	0.2		10.6	11.91
I193	G250	0.2		10.16	11.63
L190	E371	0.2		8.95	12.39
T208	S239	0.2		5.94	9.44
V152	R243	0.2		12.86	15.15
L190	L217	0.2		7.96	11.44
V196	Q369	0.2		8.36	13.59
A218	R235	0.2		11.18	15.45
S192	L233	0.2		8.34	9.93
L230	N374	0.19		10.46	13.45
P191	R235	0.19		8.09	10
T208	V244	0.19		9.69	12.66
P191	C215	0.19		8.31	9.04
I193	V373	0.19		13.44	16.1
A188	R249	0.19		2.88	10.44
Y194	E371	0.19		5.93	12.98
I217	R249	0.19		7.51	10.35
A218	V244	0.19		11.99	14.39
I228	R372	0.19		11.01	13.28
G231	Q369	0.19		4.98	8.48
P206	S239	0.19		7.45	10.2
V219	V216	0.18		12.2	16.42
L204	Q369	0.18		5.9	9.68
I193	R372	0.18		11.82	13.57
L230	Q369	0.18		6.62	8.92
Y194	R372	0.18		9.07	14.54
R207	G242	0.18		7.46	8.39
L204	G370	0.18		7.76	10.89
G231	V373	0.18		7.45	8.79
M227	Q369	0.18		6.23	11.26
L204	V373	0.18		7.72	9.91
N201	L293	0.18		6.32	9.23
G264	S384	0.18		6.92	9.11
F148	V244	0.18		4.53	10.45
L230	T234	0.18		4.21	9.2
R229	V373	0.18		10.25	13.3
L190	V237	0.18		10.47	13.11
K263	F383	0.18		5.7	10.07
D189	V373	0.18		9.22	12.96
A234	G370	0.18		8.32	8.95
V222	D214	0.18		11.46	14.52
D189	D214	0.18		4.45	9.6
A147	R243	0.18		7.59	11.31
S203	G250	0.18		15.7	18.59
K263	L389	0.17		6.8	9.1
L190	L247	0.17		9.52	13.62
R260	F383	0.17		7.34	11.48
V205	T219	0.17		9.15	10.67
L190	N374	0.17		12	14.43
P206	L233	0.17		9.67	13.3
L204	C215	0.17		8.22	11.3
N266	V386	0.17		7.58	9.4
F184	R235	0.17		10.43	11.81
D189	N374	0.17		9.35	13.75
L190	Q369	0.17		11.09	14.38
D189	D248	0.17		10.47	11.76
A218	R249	0.17		10.11	13.53
S203	E218	0.17		7.28	10.04
N266	S388	0.17		12.3	14.51
R207	L247	0.17		11.68	15.57
S203	T219	0.17		8.74	9.23
E202	G370	0.17		7.43	11.42
F195	G370	0.17		11.1	12.78
P206	S251	0.17		11.82	12.84
V205	R249	0.17		12.83	14.23
P256	L389	0.17		10.56	12.05
F148	G242	0.17		6.57	11.1
R233	R372	0.17		6.67	10.65
R207	V237	0.17		9.38	10.68
V205	P292	0.17		6.56	9.76
R229	N368	0.17		6.95	10.31
Y194	G250	0.16		13.03	14.81
R207	T219	0.16		9.84	13.32
Y181	Y238	0.16		9.28	15.58
K221	L213	0.16		11.34	12.65
R178	Y238	0.16		3.19	11.64
N266	Y387	0.16		10.42	12.12
V205	G370	0.16		11.44	13.18
I217	G242	0.16		10.79	11.48
F179	T240	0.16		8.51	14.14
I216	R249	0.16		5.9	10.27
L230	E218	0.16		9.24	9.78
I228	Q369	0.16		8.09	10.58
A218	L247	0.16		15.16	18.4
R233	E371	0.16		6.86	9.29
G51	D214	0.16		65.86	68.73
P206	D214	0.16		6.18	9.08
T253	L389	0.16		3.75	8.64
G231	N368	0.16		6.55	9.17
Y194	P292	0.16		6.85	10.6
L204	T234	0.16		8.23	12.73
L204	G294	0.16		3.65	7.19
L9	L389	0.16		na	na
E202	E218	0.15		7.88	11.58
L235	G370	0.15		10.17	11.59
L9	L318	0.15		na	na
A188	R372	0.15		8.13	14.2
K221	V216	0.15		11.4	16.2
S192	I375	0.15		13.77	16.85
A218	T240	0.15		8.56	11.7
R207	R235	0.15		8.75	13.24
V210	V244	0.15		11.42	15.22
H220	L233	0.15		11.69	13.95
H220	T211	0.15		7.09	11.95
Y194	N374	0.15		8.43	13.44
V205	R372	0.15		9.05	12.51
T208	T240	0.15		3.81	7.21
G231	N374	0.15		10.9	12.05
I6	Y387	0.15		na	na
T208	D236	0.15		11.25	14.23
A254	L389	0.15		7.59	11.59
I193	E371	0.15		9.66	11.99
R151	V244	0.15		13.43	14.66
V222	R235	0.15		6.95	11.02
E149	G242	0.15		10.31	13.1
R207	L233	0.15		5.32	12.9
A186	R235	0.14		7.4	9.58
E202	G291	0.14		7.27	10.82
L204	R220	0.14		5.49	9.65
P206	K252	0.14		7.8	10.99
P191	L233	0.14		6.75	8.95
N266	D385	0.14		8.15	11.15
L204	I375	0.14		7.37	10.57
L190	D236	0.14		7.16	9.98
H220	V244	0.14		7.81	11.42
L235	R372	0.14		12.54	15.73
S203	Q369	0.14		6.54	9.91
V205	N374	0.14		6.58	9.77
T208	L247	0.14		13.56	15
I193	H232	0.14		7.2	10.77
S192	R220	0.14		8.49	11.68
R207	L246	0.14		12.66	15
K221	C215	0.14		10.46	14.12
F148	S241	0.14		6.95	11.45
S192	S251	0.14		10.47	12.04
R207	G370	0.14		9.34	14.47
L235	E371	0.14		11.96	14.01
T208	D248	0.14		10.66	12.42
E202	N368	0.14		7.84	11.62
R229	N374	0.14		13.66	16.48
V219	V237	0.14		10.46	11.34
T208	G250	0.14		6.49	8.06
N262	F383	0.14		8.71	10.56
R260	D248	0.14		3.17	11.63
I193	R249	0.14		11.63	14.5
N262	S384	0.13		8.46	10.45
L9	L322	0.13		na	na
S192	K252	0.13		10.44	11.43
S192	L376	0.13		12.23	16.69
V152	V244	0.13		15.46	17.33
L230	D214	0.13		6.17	11.63
G231	V216	0.13		4.8	7.34
I193	N368	0.13		11.55	13.49
T209	G250	0.13		3.52	6
Y194	R220	0.13		5.93	11.55
A8	L322	0.13		na	na
G211	G242	0.13		11.35	12.84
I216	G242	0.13		11.29	13.18
P191	K367	0.13		14.18	16.61
E145	R243	0.13		3.42	10.64
G153	R243	0.13		14.89	16.71
G51	Q212	0.13		62.95	65.57
L235	Q369	0.13		10.37	13.69
D189	V237	0.13		10	12.24
R207	R372	0.13		12.1	18.14
V219	D236	0.13		8.96	12.06
T209	R243	0.13		10.09	12.42
R207	Y238	0.13		8.47	9.72
R207	D214	0.13		9.98	12.84
I193	T219	0.13		8.86	11.03
P206	T240	0.13		8.72	9.6
V205	H232	0.13		6.67	13.16
L204	A296	0.13		9.08	13.34
R260	L246	0.13		4.27	9.08
T209	D248	0.13		6.81	9.57
A234	E371	0.13		9.3	10.84
G211	R243	0.13		11.21	14.42
F179	S241	0.13		6.43	13.15
A53	D214	0.13		59.51	62
L190	S251	0.12		6.17	10.16
T208	R235	0.12		12.13	15.42
F179	R243	0.12		5.72	10.75
L235	V216	0.12		11.59	15.13
L204	E371	0.12		10.31	14.26
D197	P292	0.12		7.76	11.16
V205	Q369	0.12		9.84	12.8
I193	N374	0.12		10.29	15.9
V196	P292	0.12		9.5	10.94
F179	S239	0.12		7.28	13.53
A218	V216	0.12		13.1	16.66
V210	S241	0.12		5.71	9.2
S203	N374	0.12		5.36	8.85
A234	Q369	0.12		8.39	11
I6	L322	0.12		na	na
L9	Y387	0.12		na	na
R207	D236	0.12		9.48	12.7
R207	K252	0.12		6.42	9.81
P206	Q212	0.12		3.43	6.1
A8	L389	0.12		na	na
A234	R372	0.12		10.38	12.85
R207	L217	0.12		8.28	13.85
I6	L318	0.12		na	na
A8	L318	0.12		na	na
R151	G242	0.12		10.88	14.28
L230	N368	0.12		9.19	10.88
G265	S384	0.12		9.6	12.81
L204	D248	0.12		14.63	17.85
H220	G210	0.12		10.43	15.25
P206	N374	0.12		7.32	11.07
R207	V245	0.12		13.33	13.81
D189	Q369	0.12		13.77	16.02
V52	D214	0.12		63.02	65.47
Y106	T364	0.12		61.99	68.21
S203	T290	0.12		9.67	11.15
R229	T234	0.12		7.51	11.8
L204	V377	0.12		9.23	13.23
P206	S241	0.12		10.14	11.63
E149	S241	0.12		9.28	13.1
L204	R235	0.11		3.51	12.04
S203	G294	0.11		6.81	8.05
P206	T219	0.11		10.62	11.75
V7	L389	0.11		na	na
E149	V244	0.11		11.51	13.79
R178	R243	0.11		7.65	11.17
F184	T234	0.11		8.29	11.15
T209	L246	0.11		12.61	15.58
G153	V244	0.11		16.97	18.54
V258	S279	0.11		13.96	17.69
G51	Y238	0.11		56.87	59.42
R260	S279	0.11		5.16	11.68
V219	T234	0.11		13.08	15.23
P206	G370	0.11		13.96	14.59
S203	G370	0.11		10.45	11.72
Y106	L365	0.11		59.21	66.45
N232	Q369	0.11		7.21	9.65
A254	P278	0.11		14.35	17.33
L204	V253	0.11		11.12	15.23
I193	L217	0.11		7.51	10.7
V261	D385	0.11		7.7	11.25
I6	E390	0.11		na	na
R233	Q369	0.11		7.4	11.29
G51	T240	0.11		52.85	56.7
V205	T234	0.11		9.48	11.53
F179	D236	0.11		7.26	11.71
A218	D248	0.11		13.28	15.43
G264	F383	0.11		7.73	9.77
T208	H232	0.11		6.92	10.74
P256	S279	0.11		17.94	19.29
L235	V373	0.11		16.74	19.4
L190	L213	0.11		11.17	13.32
A254	S279	0.11		15.11	17.9
D189	L247	0.11		11.37	14.13
S203	R372	0.11		4.53	9
Q150	G242	0.11		12.88	15.88
S203	V216	0.11		10.72	12.41
P191	S251	0.11		9.24	11.93
E202	T290	0.11		10.43	13.87
F182	V373	0.11		19.5	22.37
V205	D214	0.11		6.69	7.76
L204	L247	0.11		13.74	17.06
R260	V282	0.11		10.73	16.25
A188	G370	0.11		13.16	15.39
Q150	V244	0.11		14	15.87
I6	V386	0.11		na	na
L204	T230	0.11		7.23	10.95
I228	V373	0.11		14.17	16.56
G264	E390	0.11		12.21	14.68
P191	D248	0.11		11.39	14.02
L9	I314	0.11		na	na
Y156	V244	0.11		16.65	20.66
A188	D236	0.1		7.5	10.85
S255	S279	0.1		16.21	19.57
F182	I375	0.1		19.65	24.87
Y194	K367	0.1		8.59	15.91
V7	L322	0.1		na	na
L50	D214	0.1		68.49	70.42
V205	L217	0.1		10.73	13.58
P206	R372	0.1		9.95	15.2
I193	T234	0.1		9.82	12.26
V152	G242	0.1		13.97	17.57
P191	T230	0.1		10.22	13.39
I228	E371	0.1		9.43	11.56
T209	Y238	0.1		10.91	13.3
T209	V245	0.1		11.15	15.54
R259	S279	0.1		11.82	14.26
L9	M315	0.1		na	na
W226	D214	0.1		10.87	16.21
V210	R249	0.1		7.32	10.52
A186	T234	0.1		6.99	11.15
V258	P278	0.1		16.77	19.71
R260	P278	0.1		7.79	14.09
I217	V216	0.1		7.9	13.95
S255	P278	0.1		17.07	19.7
L10	L318	0.1		na	na
R207	S251	0.1		5.88	10.58
L9	I319	0.1		na	na
P191	I375	0.1		13.95	16.54
R178	S241	0.1		11.22	14.93
F195	T219	0.1		11.31	12.66
N201	G291	0.1		9.96	11.73
P256	P278	0.1		19.49	20.42
L190	N368	0.1		13.19	17.38
A218	Q212	0.1		11.34	14.63
L190	C231	0.1		8.59	11.22
L235	N368	0.1		13.05	15.44
S192	R235	0.1		10.46	12.66
V219	Q212	0.1		10.69	11.97
P256	E390	0.1		7.78	11.24
V144	R243	0.1		5.71	10.89
N214	R249	0.1		3.45	6.6
F184	R372	0.1		11.76	17.81
K221	S239	0.1		11.37	13.91
Y194	L293	0.1		3.91	8.87
R260	G280	0.1		8.54	13.97
L50	Q212	0.1		65.56	67.32
G265	E390	0.1		13.13	15.7
I217	G250	0.1		6.59	7.96
P191	T219	0.1		10.5	12.92
L204	L213	0.1		6.93	8.83
T253	Y387	0.1		8.39	11.12
I6	S388	0.1		na	na
R109	Y366	0.1		74.7	76.57
F108	V373	0.1		57.21	63.04
V258	V282	0.1		19.71	22.6
T209	L247	0.1		9.9	12.71
V205	R235	0.1		4.58	9.8
R260	S384	0.1		9.69	11.57
E202	R220	0.1		7.93	10.66
V196	G370	0.1		12.71	14.29
Y194	L376	0.1		11.28	15.64
P191	C231	0.1		8.49	10.29
L204	F269	0.1		14.6	19.06
P206	R243	0.1		10.62	12.83
N187	R249	0.1		5.16	11.36
E202	N374	0.09		7.11	12.29
I228	D214	0.09		13.57	17.38
G231	K367	0.09		8.24	11.21
D197	Q369	0.09		10.88	16.4
L230	C215	0.09		6.32	9.76
L10	L322	0.09		na	na
Y194	H232	0.09		7.61	13.22
A146	R243	0.09		7.37	13.05
R178	T240	0.09		13.5	16.01
V46	I375	0.09		56.38	60.65
M227	N368	0.09		11	13.77
L190	T230	0.09		11.04	14.64
I193	D214	0.09		11.59	15.09
N215	D248	0.09		8.39	10.07
T253	P278	0.09		13.46	15.79
N262	L389	0.09		7.43	8.94
M227	R372	0.09		13.5	16.1
E202	V216	0.09		11.25	14.84
R207	N374	0.09		11.17	14.7
S12	L318	0.09		na	na
A234	N368	0.09		10.38	12.22
L204	G297	0.09		10.7	15.11
A147	G242	0.09		11.37	14.62
I168	R379	0.09		28.97	31.99
H55	D214	0.09		50.69	56.13
E202	L376	0.09		13.69	16.34
F195	R372	0.09		4.33	12.48
A257	S279	0.09		17.97	20.44
N232	N368	0.09		6.4	9.38
L230	L217	0.09		6.76	8.66
L9	V386	0.09		na	na
V258	L246	0.09		11.22	13.76
R233	N368	0.09		9.66	11.94
A147	V244	0.09		10.95	12.81
I168	A378	0.09		27.17	30.09
V205	V373	0.09		9.79	11.84
P191	L376	0.09		15.84	19.86
L190	I375	0.09		12.57	16.21
S255	E390	0.09		7.79	11.28
T180	I375	0.09		19.42	22.12
T180	L376	0.09		20.6	21.86
E202	R372	0.09		6.87	10.98
L235	K367	0.09		16.38	19.04
P206	P292	0.09		9.4	12.56
L204	G289	0.09		9.52	13.28
R259	P278	0.09		15.34	16.57
R260	V281	0.09		7.03	12.93
I217	Y238	0.09		12.64	14.75
L204	L233	0.09		11.04	13.7
A254	V282	0.09		19.59	21.65
L204	N368	0.09		9.24	12.85
V219	L246	0.09		13.85	16.01
S192	L213	0.09		14	15.91
L13	L318	0.09		na	na
T180	Y238	0.09		9.77	14.04
T48	V373	0.09		66.36	70.15
F108	I375	0.09		50.91	57.05
H220	L247	0.09		9.9	13.06
I228	N374	0.09		15.59	19.4
P191	K252	0.09		10.61	12.43
A218	T234	0.09		13.65	15.05
E199	P292	0.09		10.28	13.43
L230	K367	0.09		10.51	13.51
L50	T240	0.09		55.56	58.44
G231	P292	0.09		7.85	9.52
L204	C231	0.09		9.11	11.86
G252	L389	0.09		6.13	9.45
N215	G250	0.09		8.04	8.59
I193	K367	0.09		14.02	16.65
A8	Y387	0.09		na	na
N266	S384	0.09		10.01	14.04
D189	N368	0.09		15.37	18.46
N201	Q369	0.09		7.51	12.6
A257	P278	0.09		20.64	22.15
P191	L247	0.08		13.86	16.4
F108	K367	0.08		63.46	70.61
I217	L246	0.08		17.08	19.13
R260	V244	0.08		3.9	7.29
R104	T364	0.08		58.61	62.09
V258	G280	0.08		17.47	20.36
G200	Q369	0.08		8.2	15.13
Y194	I375	0.08		13.34	16.06
V205	V237	0.08		9.53	10.18
V258	V244	0.08		6.48	9.13
E202	K367	0.08		10.17	14.86
N223	D214	0.08		10.37	14.51
V219	S241	0.08		10.26	12.13
Y181	D236	0.08		13.56	17.41
P206	V244	0.08		10.42	13.69
A147	S241	0.08		12.44	14.91
S255	V282	0.08		21.85	24.11
T209	V237	0.08		12.06	15.54
S12	L322	0.08		na	na
A8	W325	0.08		na	na
V222	G242	0.08		12.59	14.57
L204	E295	0.08		6.09	10.64
V219	S239	0.08		10.05	12.45
E202	G294	0.08		7.22	10.61
A173	I375	0.08		25.61	27.88
V7	L318	0.08		na	na
P170	L376	0.08		23.98	27.13
I56	I375	0.08		48.36	52.16
F195	P292	0.08		7.3	10.03
K107	Y366	0.08		66.38	69.98
F182	N374	0.08		16.62	23.37
P206	L217	0.08		12.69	13.9
L204	V237	0.08		10.24	12.87
V210	V245	0.08		12.75	16.03
A254	G280	0.08		17	18.6
L13	I314	0.08		na	na
I217	D248	0.08		10.72	12.75
P256	V282	0.08		23.98	25.15
V210	Y238	0.08		10.76	14.3
T253	S279	0.08		11.9	14.78
G164	R379	0.08		35.52	36.7
V52	Y238	0.08		54.04	55.96
T54	I375	0.08		53.9	57.72
L235	L365	0.08		22.29	25.39
L110	V373	0.08		63.85	68.26
V52	Q212	0.08		60.07	62.32
V205	E371	0.08		14.03	16.25
K221	S241	0.08		12.32	15.17
V196	T219	0.08		14.23	14.84
D176	G242	0.08		8.68	14.05
A53	Q212	0.08		56.56	58.86
V46	V373	0.08		62.53	66.74
V52	T240	0.08		50.07	53.25
E202	L217	0.08		9.35	14.35
L50	Y238	0.08		59.51	61.07
F179	V237	0.08		7.8	12.3
T208	E218	0.08		8.9	13.56
R260	L247	0.08		5.06	11.67
A218	G250	0.08		9.36	10.75
S192	D248	0.08		13.24	15.55
P256	G280	0.08		21.33	22.53
V219	C215	0.08		15.22	16.79
T209	D236	0.08		8.3	12.76
L10	I314	0.08		na	na
K107	T364	0.08		68.25	71.75
A8	A326	0.08		na	na
T208	G370	0.08		16.14	16.97
I168	V377	0.08		23.61	26.56
F195	E218	0.08		8.75	11.98
N187	D236	0.08		8.77	10.43
L204	V254	0.08		11.53	14.84
I216	R243	0.08		12.98	15.6
T48	I375	0.08		60.01	63.97
F184	V373	0.08		16.4	20.23
S185	R235	0.08		9.26	11.66
L123	F383	0.08		33.01	36.76
A8	D321	0.08		na	na
S192	L247	0.08		15.94	17.66
M227	V216	0.08		10.02	14.29
F108	L365	0.08		66.12	72.82
F108	Y366	0.08		68.28	72.84
N262	S279	0.08		4.62	8.64
A154	V244	0.08		15.93	17.47
G164	D380	0.08		35.41	37.02
S163	D382	0.08		38.18	40.4
G252	P278	0.08		11.3	12.34
L9	D321	0.08		na	na
E202	E371	0.08		9.73	13.49
V7	Y387	0.08		na	na
S203	L376	0.08		11.7	12.81
A8	I319	0.08		na	na
L123	I375	0.08		50.13	54.24
S255	G280	0.08		19.54	20.73
R229	D214	0.08		10.41	14.88
L235	N374	0.08		17.97	22.43
G231	L293	0.08		11.67	12.94
R229	E218	0.08		7.88	9.38
N262	R199	0.08		3.45	9.52
L10	L389	0.08		na	na
R229	K367	0.08		9.91	13.64
K221	T211	0.08		12.06	14.48
S203	A296	0.08		12.78	13.72
F125	F383	0.08		28.07	31.74
I228	N368	0.08		11.38	13.29
P170	I375	0.07		22.9	25.12
A11	L322	0.07		na	na
S192	V237	0.07		15.85	18.01
L204	L221	0.07		8.97	12.97
V261	S279	0.07		8.09	10.63
G200	P292	0.07		9.82	12.43
R260	D214	0.07		14.85	21.95
K263	D382	0.07		8.76	13.56
R259	G280	0.07		15.29	16.99
T208	T234	0.07		12.77	13.64
F148	S239	0.07		7.42	13.96
S203	D214	0.07		4.83	8.73
L13	M315	0.07		na	na
N266	E390	0.07		16.01	19.43
V205	L376	0.07		10.93	11.47
V219	V245	0.07		11.77	13.9
I6	I319	0.07		na	na
I6	F383	0.07		na	na
P206	Q369	0.07		12.95	14.67
E202	V373	0.07		9.49	11.88
R207	S239	0.07		6.87	10.52
F195	N368	0.07		13.22	15.26
G265	F383	0.07		10.32	13.27
G153	G242	0.07		15.41	18.97
W226	Q369	0.07		10.22	14.36
P191	V237	0.07		14.02	15.97
T251	P278	0.07		12.85	14.41
F182	R372	0.07		16.04	19.87
E202	G250	0.07		18.67	20.24
T209	V244	0.07		13	15.47
Y106	I375	0.07		43.77	50.76
P170	V377	0.07		26.04	28.62
P206	G297	0.07		17.37	19.37
L50	R372	0.07		75.45	76.8
R207	Q369	0.07		10.96	15.5
R260	T277	0.07		5.94	13.77
Q89	R372	0.07		71.23	75.09
I168	L376	0.07		21.73	24.45
V144	V244	0.07		7.13	11.48
V258	D248	0.07		11.44	16.13
Y106	Y366	0.07		61.29	66.44
A8	V386	0.07		na	na
I6	I314	0.07		na	na
L9	F383	0.07		na	na
I168	D380	0.07		28.54	31.95
I168	L381	0.07		25.78	30.37
Q150	S241	0.07		13.54	16.43
V7	A326	0.07		na	na
M227	E371	0.07		11.08	13.73
P256	V244	0.07		10.23	11.05
S203	K252	0.07		13.79	17.44
A257	V282	0.07		23.69	25.95
S255	V244	0.07		6.83	8.44
L190	L376	0.07		16.71	19.21
E145	G242	0.07		11.03	13.38
R151	S241	0.07		12.44	15.66
S12	I314	0.07		na	na
V258	T277	0.07		15.15	19.68
L235	Y366	0.07		19.25	21.84
F179	V245	0.07		7.3	12.83
V205	K252	0.07		8.85	13.5
K221	L233	0.07		9.89	13.65
V222	Q212	0.07		13.33	16.44
I237	L365	0.07		26.84	29.65
T253	V244	0.07		4.1	4.1
V222	Y238	0.07		9.11	14.22
L9	S317	0.07		na	na
K221	L246	0.07		13.36	15.24
F184	R249	0.07		4.15	11.28
R259	V282	0.07		17.4	19.84
A257	G280	0.07		21.46	23.42
Y106	P363	0.07		62.97	70.25
V7	W325	0.07		na	na
A8	I314	0.07		na	na
V219	L213	0.07		12.91	13.28
K221	T240	0.07		12.95	14.85
V258	V281	0.07		15.38	19.39
G164	D382	0.07		39.27	40.31
L204	K367	0.07		10.15	15.29
F184	D236	0.07		10.48	13.54
I193	I375	0.07		14.16	17.93
A218	C215	0.07		16.61	17.87
L10	M315	0.07		na	na
I237	V216	0.07		14.63	18.88
N262	D248	0.07		7.49	13.1
I217	L247	0.07		13.74	16.11
P206	L376	0.07		9.86	10.81
T48	R372	0.07		69.68	72.51
A11	L318	0.07		na	na
V205	Q212	0.07		5.46	6.92
R229	P292	0.07		11.55	15.44
R260	L381	0.07		12.31	17.07
Q89	N374	0.07		65.18	69.65
T54	V373	0.07		60.3	63.96
I228	T234	0.07		10.38	13.16
L190	K367	0.07		14.43	19.6
D189	L213	0.07		9.9	12.56
T101	V377	0.07		36.31	39.6
V205	L293	0.07		7.46	9.33
I6	A326	0.07		na	na
G252	S279	0.07		9.72	11.29
F184	G370	0.07		12.46	16.78
I84	L381	0.07		35.75	38.11
L13	L322	0.07		na	na
G164	A378	0.07		33.86	34.41
A254	T277	0.07		14.93	17.93
R260	L365	0.07		32.15	41.69
P191	L213	0.07		13.37	14.63
F179	V244	0.07		7.16	12.9
H55	V216	0.07		53.44	59.19
F125	L381	0.07		33.19	36.32
M162	D382	0.07		37.25	38.29
G51	R372	0.07		72.44	74.66
A257	V244	0.07		10.39	11.77
V205	Y238	0.07		9.22	11.5
A154	R243	0.07		14.02	15.28
E145	S241	0.07		8.4	12.29
V258	D214	0.07		22.05	25.17
Y155	V244	0.07		17.87	19.91
D250	L389	0.07		11.17	13.72
P206	A296	0.07		16.6	17.54
Y194	R249	0.07		15.05	17.93
L204	A378	0.07		12.24	16.04
F182	L376	0.07		19.95	23.72
L230	P292	0.07		9.84	12.16
I217	V245	0.07		15.15	18.34
H55	N374	0.07		52.3	57.29
V99	I375	0.07		47.2	50.86
S203	L217	0.07		10.66	13.41
M162	D380	0.07		33.77	36.03
I6	D321	0.07		na	na
Y156	R243	0.07		13.85	18.09
T48	N374	0.06		64.31	67.22
S203	E295	0.06		7.95	10.67
P248	L389	0.06		14.85	18.5
H55	L376	0.06		47.16	52.66
R109	K367	0.06		69.85	74.36
T251	S279	0.06		10.36	13.04
N262	G280	0.06		6.88	9.62
S192	Y366	0.06		15.14	17.98
S192	L221	0.06		11.35	14.68
P248	Y387	0.06		15.88	19.95
I6	W325	0.06		na	na
A90	R372	0.06		76.3	78.12
V99	V377	0.06		42.31	46.16
R259	D248	0.06		10.65	14.02
N201	G294	0.06		10.76	12.94
V7	V386	0.06		na	na
V210	L246	0.06		14.91	16.58
A254	E276	0.06		15.97	21.15
L50	V373	0.06		72.05	74.38
V196	N368	0.06		13.8	15.76
F182	D236	0.06		13.72	17.88
Y194	T230	0.06		7.09	13.76
V49	D214	0.06		66.3	68.97
P170	A378	0.06		28.79	30.83
V219	R249	0.06		12.99	15.64
T251	L389	0.06		6.85	9.95
G51	V216	0.06		68.4	71.42
Y156	L246	0.06		21.35	24.9
G231	T234	0.06		7.62	11
L230	R235	0.06		7.62	12.45
F108	T364	0.06		68.86	74.24
T253	E276	0.06		16.61	18.63
S203	R249	0.06		14.58	17.15
I84	F383	0.06		31.99	34.68
S212	R243	0.06		13.66	16.91
N262	P278	0.06		8.03	12.2
D165	R379	0.06		33.39	35.87
I6	M315	0.06		na	na
S12	M315	0.06		na	na
L10	I319	0.06		na	na
M162	V377	0.06		30.2	31.86
H220	L217	0.06		16.5	19.11
N262	N202	0.06		12.36	14.36
A8	M315	0.06		na	na
P170	N374	0.06		21.39	22.95
I228	E218	0.06		10.48	11.01
E145	V244	0.06		8.91	12.36
G51	G370	0.06		74.09	75.89
T180	G242	0.06		10.15	12.28
V261	P278	0.06		12.24	13.81
V258	Q212	0.06		21.36	24.89
G51	Q369	0.06		74.69	76.5
P206	V373	0.06		10.02	13.91
R229	L293	0.06		7.2	13.07
T253	G280	0.06		15.28	17.41
Y194	L221	0.06		8.81	15.28
L9	A326	0.06		na	na
S163	D380	0.06		34.31	37.65
V152	S241	0.06		15.85	19.24
A53	V216	0.06		62.27	64.87
F182	R235	0.06		12.75	16.17
I56	V377	0.06		42.95	47.11
A236	Y366	0.06		21.83	23.13
L50	Q369	0.06		77.47	78.47
I193	L376	0.06		13.32	16.81
A53	N374	0.06		61.06	62.99
Y106	K367	0.06		56.34	64.21
D189	C215	0.06		7.94	9.27
I237	L376	0.06		23.23	25.48
V258	L365	0.06		40.54	46.04
P256	L246	0.06		13.98	15.65
L204	L298	0.06		11.73	15.22
M112	V386	0.06		46.73	48
T180	V377	0.06		19.83	22.78
V49	R372	0.06		73.1	75.41
A236	N368	0.06		15.57	16.93
T209	H232	0.06		5.72	10.28
R260	Q212	0.06		15.02	21.97
M162	R379	0.06		34.15	36.33
K221	V245	0.06		10.8	12.7
T253	V282	0.06		17.16	18.8
L10	Y387	0.06		na	na
N187	G370	0.06		15.42	18.9
I168	F383	0.06		26.06	31.01
L9	W325	0.06		na	na
L190	L246	0.06		13.18	16.74
G264	D382	0.06		10.87	12.92
A236	L365	0.06		24.97	26.84
L204	L246	0.06		16.17	18.51
A236	Q369	0.06		11.88	15.01
G51	D236	0.06		61.6	63.57
N262	G201	0.06		10.64	12.99
F182	Y238	0.06		14.46	18.28
I237	I375	0.06		23.32	25.66
W226	V216	0.06		14	17.06
V205	G242	0.06		11.67	12.84
A254	V244	0.06		4.48	5.88
A257	L246	0.06		15.02	16.73
R207	E371	0.06		10.8	17.54
V196	L293	0.06		8.67	11.03
V261	F383	0.06		7.62	11.85
A188	H232	0.06		10.49	13.95
E202	V377	0.06		16.5	19.66
L97	I375	0.06		53.16	57.02
M162	L381	0.06		33.62	36.44
I216	L246	0.06		16.09	18.41
I217	R243	0.06		12.77	14.44
P248	F383	0.06		19.38	22.67
T180	N374	0.06		16.94	20.56
K87	L376	0.06		57.13	59.93
F184	V216	0.06		9.99	15.3
L50	G370	0.06		76.98	77.9
F195	N374	0.06		8.73	12.84
V43	I375	0.06		54.58	56.68
Y160	I375	0.06		23.6	29.95
R207	C215	0.06		9.24	15.08
V46	V377	0.06		51.04	55.78
T253	F383	0.06		11.5	13.68
G231	A296	0.06		17.3	17.84
S163	R379	0.06		34.3	37.61
V46	N374	0.06		60.58	63.84
Y181	R235	0.06		13.91	17.76
I168	D382	0.06		30.83	32.28
A236	K367	0.06		18.89	20.68
S163	F383	0.06		34.99	40.8
S192	L365	0.06		16.68	20.98
V144	G242	0.06		11.15	14.24
A218	L213	0.06		13.56	16.28
S255	T277	0.06		16.81	20.38
Y106	V377	0.06		38.51	46.08
A254	V281	0.06		16.01	19.21
F148	Y238	0.06		8.18	14.45
F85	L376	0.06		48.61	53.12
V205	D248	0.06		14.26	15.47
D189	S251	0.06		10.47	12.35
I84	D380	0.06		36.04	38.77
V261	G280	0.06		11.04	12.53
R260	V245	0.06		2.32	8.06
H220	D248	0.06		11.35	13.06
G252	Y387	0.06		7.58	10.13
H220	H232	0.06		9.86	16.39
S212	G242	0.06		14.64	15.6
A173	V377	0.06		26.66	28.38
P248	S384	0.06		22.84	24.48
K263	D248	0.06		11.78	16.06
N262	L381	0.06		15.68	16.8
F125	V377	0.06		40.26	44.44
T209	S241	0.06		7.05	9.1
V44	I375	0.06		53.1	57.29
K221	G210	0.06		14.68	17.78
N187	R372	0.06		9.06	16.89
S203	V373	0.06		7.57	9.12
R259	L246	0.06		10.25	12.25
I237	Q369	0.06		13.08	17.28
I217	E218	0.06		9.08	13.88
L190	K252	0.06		9.21	11.8
Y181	G242	0.06		7.2	12.66
N262	D382	0.06		12.69	14.35
M227	D214	0.06		14.11	17.04
T180	V373	0.06		19.16	22.15
V261	R199	0.06		5.44	13.11
G177	G242	0.06		11.83	14.72
S12	I319	0.06		na	na
V205	S251	0.06		12.24	15.47
N266	F383	0.06		12.69	14.62
N262	L200	0.06		9.46	11.94
L123	V373	0.06		56.07	60.28
V205	L247	0.06		12.86	14.85
I237	V373	0.06		20.8	23.37
M227	V373	0.06		16.22	18.56
M57	L376	0.06		44.22	47.2
V261	D248	0.06		9.9	13.25
I56	L376	0.06		47.55	50.88
R260	K367	0.06		26.99	37.01
L50	E371	0.06		75.48	78.56
A53	R372	0.06		66.44	68.19
P206	E371	0.06		15.27	17.78
A8	F383	0.06		na	na
V210	S239	0.06		9.41	13.5
G231	E295	0.06		13.21	16.22
I216	V245	0.06		13.49	17.19
A146	G242	0.06		13.77	15.93
Y194	D214	0.06		10.41	12.62
E202	F269	0.06		19.11	21.48
F179	Y387	0.06		14.93	22.28
I216	Y238	0.06		14.07	17.25
G51	L213	0.06		60.41	65.35
Y160	L381	0.06		27.24	34.97
Y160	V377	0.06		24.89	31.69
R82	D380	0.06		28.54	32.39
H55	I375	0.06		47.91	54.03
R260	R249	0.06		7.93	15.01
S192	P292	0.06		10.7	15
I237	N374	0.06		18.63	22.88
I168	Q212	0.06		18.42	21.42
R233	V373	0.06		11.89	14.45
V205	L246	0.06		14.44	15.89
A173	L376	0.06		25.88	27.15
D197	L293	0.06		9.93	12.43
R233	K367	0.06		11.9	14.87
V43	V377	0.06		49.59	52.15
Y127	D380	0.05		31.02	33.59
Y106	V373	0.05		49.92	56.7
R260	R199	0.05		6.94	15.05
L204	Q271	0.05		15.7	18.78
V49	V373	0.05		69.97	73.11
S163	S384	0.05		40.96	43.22
F148	L389	0.05		4.35	10.93
D176	Y238	0.05		8.69	16.03
V43	L376	0.05		54.43	55.89
V49	Q212	0.05		63.54	65.94
V258	K367	0.05		34.88	41.1
L13	I319	0.05		na	na
V205	N368	0.05		13.7	16.24
V46	L376	0.05		55.79	59.54
W226	G370	0.05		12.56	13.57
S192	G297	0.05		17.87	20.58
Y160	F383	0.05		26.97	35.84
V261	V282	0.05		12.5	15.52
M112	Y387	0.05		46.57	48.92
T209	E218	0.05		10.52	14.6
S192	L293	0.05		7.88	11.99
T253	E390	0.05		6.72	10.26
P256	V281	0.05		19.9	22
T253	T277	0.05		12.17	15.27
G164	L381	0.05		34.16	37.98
N262	L246	0.05		9.03	11.13
V258	F383	0.05		13.02	16.67
E202	I375	0.05		12.42	15.74
M227	N374	0.05		13.55	17.96
F148	V245	0.05		7.77	13.72
S203	R220	0.05		8.99	9.85
D250	P278	0.05		12.32	13.87
A53	V373	0.05		63.09	65.84
L190	V245	0.05		10.98	15.78
A53	Y238	0.05		50.38	52.71
T54	N374	0.05		58.16	60.99
A234	K367	0.05		13.9	15.69
M162	F383	0.05		32.7	38.48
N262	R203	0.05		7.9	14.45
N262	G198	0.05		9.42	11.15
G51	S239	0.05		53.52	56.45
H83	D380	0.05		31.26	35.55
N262	V281	0.05		6.22	9.13
V7	D321	0.05		na	na
R207	S241	0.05		7.94	10.13
F195	E371	0.05		11.43	15.63
A236	G370	0.05		13.03	13.59
F148	T240	0.05		10.74	14.93
N232	P292	0.05		9.02	12.06
A254	Y387	0.05		11.74	14.58
P206	C215	0.05		9.34	12.77
R260	E27	0.05		na	na
V52	R372	0.05		70	71.37
S105	T364	0.05		63.49	65.19
G252	G280	0.05		13.07	14.25
T101	T364	0.05		59.07	60.86
F184	N374	0.05		18.38	21.27
F195	V373	0.05		10.23	13.32
T209	R235	0.05		9.94	12.62
S203	N368	0.05		11.62	12.37
Y106	L381	0.05		31.67	37.96
I237	Y366	0.05		23.82	25.97
S203	Q212	0.05		7.64	10.01
K183	R235	0.05		13.66	14.56
P256	T277	0.05		18.71	20.96
S163	L381	0.05		34.24	38.28
K263	L381	0.05		12.51	16.6
G231	G294	0.05		13.95	15.13
L204	Y238	0.05		11.92	14.63
A53	I375	0.05		56.55	59.67
Y155	R243	0.05		16.26	17.74
I193	R235	0.05		9.43	15.73
L230	H232	0.05		7.26	10.97
R260	D382	0.05		11.11	14.94
G164	V377	0.05		30.97	32.28
A8	S317	0.05		na	na
V49	Y238	0.05		57.05	59.26
A124	F383	0.05		31.44	33.45
F85	D380	0.05		37.73	42.15
V52	V373	0.05		66.59	69.05
L110	I375	0.05		57.45	62.11
S255	Y387	0.05		13.4	15.65
A188	E371	0.05		14.2	16.03
F108	F383	0.05		34.53	39.99
V205	I375	0.05		9.98	11.62
L10	V386	0.05		na	na
I168	D214	0.05		10.92	15.64
L230	L293	0.05		11.94	15.27
V144	L389	0.05		4.07	7.09
H220	R249	0.05		9.65	12.76
V205	D236	0.05		8.11	11.12
R178	S239	0.05		10.75	14.53
T54	D214	0.05		56.77	59.87
V43	A378	0.05		50.37	51.76
S255	L246	0.05		11.18	13.76
G252	V244	0.05		3.66	6.14
G252	E276	0.05		14.67	15.97
R207	R243	0.05		9.88	11.98
R260	I283	0.05		11.36	17.38
P170	L381	0.05		28.39	31.66
T251	Y387	0.05		8.39	12.21
N262	M205	0.05		9.17	12.37
A11	I314	0.05		na	na
I216	D248	0.05		10.17	12.24
T208	V216	0.05		12.57	15.07
Q89	V373	0.05		67.64	72.49
A188	V216	0.05		10.29	13.02
A68	L376	0.05		51.81	54.59
R207	T230	0.05		8.21	12.44
G51	F383	0.05		46.91	49.69
S255	V281	0.05		17.78	21.31
T251	G280	0.05		13.82	16.36
L110	F383	0.05		41.27	45.23
A257	D248	0.05		15.26	18.33
I6	L246	0.05		na	na
D189	I375	0.05		12.75	15.97
A8	G323	0.05		na	na
R104	P363	0.05		59.92	64.14
I216	L247	0.05		13.37	15.94
A173	V373	0.05		24.12	26.09
N223	R235	0.05		6.84	12.24
L204	D236	0.05		9.83	13.91
I217	V237	0.05		14.92	16.46
R109	Q369	0.05		70.12	71.73
L13	G311	0.05		na	na
G231	E218	0.05		9.32	10.69
G51	E371	0.05		72.52	76.52
L190	Q212	0.05		13.55	16.43
V49	G370	0.05		75.12	76.49
I217	D214	0.05		12.07	17.47
V258	E276	0.05		19.68	23.14
P206	L293	0.05		10.85	11.91
R104	P362	0.05		60.46	64.09
R259	V281	0.05		12.93	16.4
I237	K367	0.05		20.56	23.42
V196	R372	0.05		7.21	12.68
R207	T240	0.05		6.06	9.01
A186	R249	0.05		3.65	10.38
V7	F383	0.05		na	na
L9	S388	0.05		na	na
I6	V244	0.05		na	na
S192	A296	0.05		15.2	18.71

## Sheet: TrRosetta VirB4_VirB8 R388
VirB4_residues	VirB8_residues	score		distance_all MolB	distance_CA MolB	distance_CA MolC	distance_CA MolA
S23	E25	0.76		3.14	9.3
H24	E25	0.76		3.64	9.15
R211	S21	0.76		7.79	9.19				Legend: TrRosetta analysis of VirB4/VirB8. R388 numbering is provided. All pairs with scores above or equal to 0.05 are listed. The pairs scoring over the 70% threshold are shown in green and mapped in ED Fig. 9c
R211	Y17	0.72		3.23	9				"Distance_all" and "distance CA" reports on the shortest inter-residue distance across the interface between all atoms or the distance between Calpha atoms across the interface, respectively, in the cryo-EM model
S32	E25	0.71		2.77	8.81				"na" indicates a distance that could not be measured because one or both residue(s) in the pair was(were) not built.
H24	R22	0.7		6.66	8.28				Calpha distances between VirB4 and VirB8 molB > 12 Å are highlighted in yellow within the 100 top-scoring pairs.
R213	L24	0.69		9.19	12.53	6.4	23.2		When a VirB4/VirB8 molB Calpha distance is > 12 Å, the distances with either VirB8 molC and VirB8 molA is indicated. When the distance is shorter than with molB, the distance is highlighted in red.
D212	S21	0.69		7.64	10.92
D212	L24	0.69		9.45	13.22	7.4	27		Clarification comments:
R211	E20	0.68		7.79	11.17					1- In the structure, as already mentioned in main text, most of the interactions between TrwK/VirB4 and TrwG/VirB8 are with the tails of TrwG/VirB8 MolA and MolB (TrwG/VirB8tailsA and TrwG/VirB8tailsB).
R213	E25	0.68		7.81	11.47					2- TrwG/VirB8tailsB (MolB) makes numerous interactions with TrwK/VirB8 and these interactions are captured in the co-evolution analysis (distances in top scoring pairs less than 12 Å for Calpha atoms (Table at left)).
H24	S21	0.68		3.3	6.89					3- TrwG/VirB8C (Mol C) makes very few interations with TrwK/VirB4 but these interactions are captured in the co-evolution analysis (highlighted in red in Table at left).
D212	E20	0.64		9.98	13.66	na	32.7			4- TrwG/VirB8tailsA (MolA) makes numerous interactions with TrwK/VirB4 but these interactions are not captured in Table at left. That's because TrwG/VirB8tailsA adopts a very different conformation from that observed for TrwG/VirB8tailsB.
R213	S21	0.64		8.72	10.65
S23	S21	0.63		5.23	9.41
C210	S21	0.59		8.31	11.7
H24	Y18	0.59		3.02	7.28
I157	R22	0.58		4.79	10.37
K34	I29	0.57		3.75	7.49
S32	S21	0.57		6.5	9.7
C210	E20	0.57		9.73	13.67	na	35.6
C210	Y17	0.56		5.95	10.51
D28	Y18	0.56		6.96	9.25
I157	Y18	0.54		9.01	13.56	na	28
H25	Y18	0.53		3.45	6.6
S23	R22	0.53		7.98	10.26
T27	Y18	0.52		6.18	7.89
R211	Y18	0.51		4.32	9.21
H25	S21	0.51		4.15	7.77
D212	Y17	0.51		6.94	12.37	na	37.6
Q153	R22	0.51		3.74	8.15
V26	Y18	0.51		4.47	5.97
D212	E25	0.5		8.62	13.23	9.1	26.4
R213	L28	0.5		7.37	13.8	12.3	18.2
F214	L24	0.5		11.45	15.4	10	22.5
S23	I29	0.5		10.28	13.74	16.8	13.9
I209	S21	0.49		8.64	12.34
R211	L24	0.49		8.29	12.27
D28	L14	0.47		6.38	9.93
V26	S21	0.46		5.46	6.85
R211	S16	0.46		10.52	12.72	na	40.7
C210	Y18	0.46		2.98	10.57
N35	I29	0.46		4.15	6.44
F214	S21	0.46		7.74	12.82
Q153	R26	0.46		3.23	7.74
E161	Y18	0.46		13.97	16.83	na	29.9
S32	I29	0.45		9.45	12.93
A188	L14	0.45		4.09	8.09
K34	E25	0.44		6.99	8.93
S23	L24	0.44		7.38	11.53
P21	E25	0.43		9.61	13.29	16.5	13.2
D28	K15	0.43		3.15	8.24
S32	R22	0.43		7.09	8.54
K34	L28	0.42		6.36	8.67
I209	Y17	0.42		7.15	11.26
S23	R26	0.42		9.21	12.61
V181	L14	0.42		4.84	10.45
I157	S21	0.42		10.02	13.69	na	24.3
C210	L24	0.42		11.21	15.46	11.7	30
S23	L28	0.42		7.77	12.77	13.5	15.4
E183	L14	0.42		5.68	10.06
L160	Y18	0.42		14.32	17.27	na	26.2
Q153	E25	0.41		5.3	9.85
Y22	E25	0.41		6.96	11.95
D212	G23	0.41		13.55	15.85	4	28.6
I30	Y18	0.41		7.51	11.63
H24	L24	0.4		7.04	10.42
A188	Y17	0.4		9.82	12.23	na	43.4
R211	R22	0.4		11.01	12.74	6.1	33
E154	R22	0.4		5.06	9.66
F214	E25	0.39		7.94	13.9	13.2	22
H25	R22	0.38		4.91	8.04
R211	E19	0.38		11.48	12.65	na	16.5
D212	R22	0.37		11.21	14.04	5.6	30.7
C210	R22	0.37		11.65	14.92	9.3	34.2
V181	Y18	0.36		7.22	12.37
C156	R22	0.36		9.15	11.75
K34	V33	0.36		10.1	13.04	20.4	13.1
R213	E20	0.36		11.3	14.07	na	29
R213	R22	0.35		12.18	12.96	7.9	26.9
A188	Y18	0.35		8.13	12.37	na	43.3
A36	I29	0.35		4.79	8.68
R213	G23	0.35		14.01	15.14	4.7	24.9
V181	Y17	0.34		11.47	14.11	na	38.1
H187	L14	0.34		7.34	9.45
K34	F32	0.34		8.22	12.68	7.4	12
S215	L24	0.34		13.35	17.05	11	20.5
R213	D27	0.34		11.62	16.05	10	18.1
H24	R26	0.33		10.08	12.48
P21	I29	0.33		9.47	11.19
S32	L28	0.33		9.07	13.08	13.5	15.4
I157	E19	0.33		8.77	12.04
K34	G30	0.33		7.74	9.86
A188	Q13	0.32		8.55	10.67
I157	E25	0.32		8.07	13.31	20.5	22.6
H25	E25	0.32		5.4	10.65
T33	I29	0.32		7.03	10.89
N164	Y18	0.31		17.13	20.09	na	29.4
S32	R26	0.31		7.64	10.91
K184	L14	0.31		9.06	12.98
D28	Y17	0.31		9.47	11.9
S32	L24	0.3		8.76	11.7
I30	S21	0.3		9.07	12.92
L160	S21	0.3		14.7	17.73
F189	Y17	0.3		11.96	14.12
T27	L14	0.3		8.01	11.03
F189	L14	0.3		5.76	10.69
V26	R22	0.3		3.25	5.53
P192	S21	0.3		13.55	17.49
R211	G23	0.29		12.98	14.4
D216	S21	0.29		12.99	16.43
P21	R26	0.29		9.74	12.95
E183	Y17	0.29		11.41	15.18
I209	Y18	0.28		3.19	10.44
N35	L28	0.28		4.18	5.94
L160	R22	0.28		11.24	14.78
D216	L24	0.28		12.26	17.99
G186	Q13	0.28		8.38	11.23
N35	V33	0.28		9.44	12.64
C156	E25	0.28		9.99	13.47
G186	L14	0.28		7.56	10.68
R211	E25	0.28		9.78	13.13
D212	Y18	0.27		5.01	11.8
R211	L14	0.27		8.55	11.02
N35	F32	0.27		8.92	11.23
E161	L14	0.27		16.36	19.75
C210	E25	0.27		10.35	15.94
S215	S21	0.27		11.8	15.35
A188	V9	0.26		na	na
H187	Y17	0.26		11.64	13.29
E161	K15	0.26		11.23	16.83
T33	E25	0.26		5.22	9.36
Y22	I29	0.26		10.42	13.14
G185	L14	0.26		11.54	13.84
N164	L14	0.26		17.41	22.35
H24	Y17	0.26		5.41	10.17
Y182	L14	0.26		6.7	10.86
D28	A11	0.26		na	na
K34	R26	0.25		8.85	11
F214	L28	0.25		12	16.78
I20	E25	0.25		11.66	14.85
K149	R26	0.25		4.35	6.7
E183	Q13	0.25		6.74	12.02
S32	Y18	0.24		8.47	10.78
A36	L28	0.24		6.2	8.82
S23	Y18	0.24		6.76	10.83
P21	R22	0.24		14.49	16.02
P21	L28	0.24		9.8	11.91
H187	Q13	0.24		10.17	11
V26	Y17	0.24		7.87	9.71
V26	E25	0.24		3.62	9.37
P192	Y18	0.24		10.19	15.71
G185	Q13	0.24		12.44	14.75
P192	Y17	0.23		15.38	18.43
H24	I29	0.23		12.98	14.87
H25	Y17	0.23		6.68	10.04
Q153	S21	0.23		7.25	11.96
K150	R22	0.23		2.82	8.49
K150	R26	0.23		3.2	7.49
T27	S21	0.22		8.24	10.11
Q153	I29	0.22		7.61	11.66
T29	Y18	0.22		9.35	12.19
S190	Y17	0.22		12.69	14.73
P21	S21	0.22		12.7	16.05
G186	V9	0.22		na	na
T29	L14	0.22		9.64	13.57
D212	L28	0.22		11.68	15.45
A188	S21	0.21		13.14	15.65
I31	S21	0.21		8.78	10.88
K184	Y17	0.21		15.35	17.76
E183	Y18	0.21		12.08	15.18
A36	F32	0.21		9.8	13.23
A188	A11	0.21		na	na
G186	Y17	0.21		11.77	15.33
Q153	G23	0.21		6.3	8.77
Y217	L24	0.21		13.85	19.88
N35	E25	0.21		6.63	9.94
P208	Y17	0.21		11.2	14.75
Y182	Y17	0.21		13.88	15.54
L160	E25	0.21		11.37	17.2
A36	E25	0.21		6.04	7.95
I157	R26	0.2		8.12	12.68
G17	E25	0.2		13.87	17.94
C210	E19	0.2		11.62	14.31
I20	I29	0.2		10.99	13.85
A36	V33	0.2		10.24	13.61
I30	R22	0.2		7.54	11.62
K184	Q13	0.2		12.69	14.75
H187	V9	0.2		na	na
D28	S21	0.2		10.67	12.34
H24	E20	0.2		6.66	10.4
R213	R26	0.2		12.6	15.2
Y38	E25	0.2		5.04	12
F189	Y18	0.2		8.1	13.29
C210	L14	0.2		7.6	10.51
A188	K15	0.2		8.54	11.02
Y22	S21	0.2		9.44	13.03
K158	Y18	0.2		13.3	16.24
T27	K15	0.2		6.07	8.47
V26	L14	0.19		8.16	11.31
S215	E25	0.19		10.49	15.01
N35	G30	0.19		5.63	9.16
E161	R22	0.19		10.62	15.43
V181	S21	0.19		11.84	15.69
I209	E20	0.19		11.09	14.52
G17	I29	0.19		11.02	14.7
D216	E25	0.19		12.49	16.59
A188	S16	0.19		11.06	13.61
P208	S21	0.19		12.65	16.12
Y217	S21	0.19		11.09	17.46
P21	L24	0.19		10.16	14.11
E183	V9	0.19		na	na
A191	Y18	0.19		11.1	16.14
E183	A11	0.19		na	na
H24	G23	0.19		9.36	11.5
T27	Y17	0.19		9.62	11.16
G17	R26	0.19		14.62	17.84
C210	G23	0.19		14.16	17.14
R211	Q13	0.18		9.79	13.49
H24	E19	0.18		8.23	10.09
I30	E25	0.18		8.34	14.34
R213	I29	0.18		8.15	15.66
G186	K10	0.18		na	na
F189	S21	0.18		13.39	16.15
S190	S21	0.18		12.43	15.6
A188	K10	0.18		na	na
Q378	D27	0.18		4.61	8.18
A191	S21	0.18		15.67	18.62
Q153	Y18	0.18		7.88	13.46
T27	R22	0.17		4.92	8.78
S6	H191	0.17		na	na
L193	S21	0.17		11.36	16.7
Q378	L24	0.17		3.8	7.55
G185	Y17	0.17		16.06	18.6
Q18	R26	0.17		11.53	14.42
P21	G30	0.17		10.62	12.04
V181	V9	0.16		na	na
A191	Y17	0.16		15.97	18.25
T33	L28	0.16		7.51	11.19
S215	L28	0.16		12.09	17.1
H24	L28	0.16		10.08	13.43
Q378	R26	0.16		3.94	7.14
I209	L14	0.16		5.48	9.95
I30	L14	0.16		10.66	14.84
I31	E25	0.16		6.51	11.82
A188	P8	0.16		na	na
H25	L14	0.16		7.69	10.81
K34	L24	0.16		9.78	12.38
W377	L24	0.16		3.36	6.13
Q18	E25	0.16		10.9	15.18
C210	S16	0.16		11.95	13.8
R165	L14	0.16		18.98	23.5
Y38	I29	0.16		8.45	14.85
E37	I29	0.15		8.33	12.1
Y22	R26	0.15		12.83	14.82
G186	A11	0.15		na	na
K149	I29	0.15		6.53	9.69
R213	Y17	0.15		9.58	13.74
I30	Y17	0.15		11.66	15.17
A188	E20	0.15		14.54	16.65
P192	L14	0.15		10.75	16.52
V181	A11	0.15		na	na
F214	E20	0.15		11.74	16.32
Q378	E25	0.15		2.82	4.78
H187	A11	0.15		na	na
I157	K15	0.15		10.24	15.2
D28	E19	0.15		7.92	10.34
E161	E19	0.15		13.55	15.88
H187	K10	0.15		na	na
C156	Y18	0.15		13.31	16.15
E154	Y18	0.15		10.78	13.7
K34	E31	0.15		10.01	12.38
G185	V9	0.15		na	na
V181	Q13	0.15		10.63	13.72
N164	Y17	0.15		20.86	23.42
K158	R22	0.15		9.14	13.56
G17	G30	0.15		11.92	14.17
Y22	L28	0.15		9.82	14.06
E154	E19	0.15		8.72	10.96
E154	R26	0.15		6.99	11.06
E183	K10	0.15		na	na
Q18	I29	0.15		10.35	11.97
F189	Q13	0.15		11.58	13.83
S190	Y18	0.15		7.74	12.95
I20	R26	0.14		12.79	15
D212	D27	0.14		15.63	17.29
G186	S16	0.14		12.95	16.2
G17	L28	0.14		13.07	16.88
S180	L14	0.14		8.86	13.51
S6	I193	0.14		na	na
A191	L14	0.14		9.97	15.28
K34	D27	0.14		7.23	8.76
K184	A11	0.14		na	na
L160	L14	0.14		17.27	21.26
K184	V9	0.14		na	na
R152	R26	0.14		4.1	9.64
G186	P8	0.14		na	na
E161	A11	0.14		na	na
S190	L14	0.14		7.79	11.83
L193	Y17	0.14		13.52	17.87
A36	G30	0.14		9.35	11.89
Q378	L28	0.14		7.06	11.96
E161	S21	0.14		16.25	18.13
C156	R26	0.14		4.53	11.99
R165	A11	0.14		na	na
G168	L14	0.13		22.23	25.13
N164	S21	0.13		18.96	21.56
G185	K10	0.13		na	na
C156	S21	0.13		12.94	15.39
D212	E19	0.13		12.54	15.14
D216	E20	0.13		15	19.83
G185	A11	0.13		na	na
Y182	Y18	0.13		10.82	14.63
C156	I29	0.13		10.09	15.01
E183	K15	0.13		8.2	12.42
H187	P8	0.13		na	na
Y22	R22	0.13		12.13	13.32
K149	G30	0.13		7	8.31
W377	E25	0.13		2.86	5.52
Q18	G30	0.13		10.09	10.86
W377	D27	0.13		7.93	9.06
G17	L24	0.13		15.9	20.13
W379	L24	0.12		7.76	10.77
I157	G23	0.12		9.28	12.73
Q378	I29	0.12		9.2	13.47
F189	V9	0.12		na	na
E161	Y17	0.12		17.18	20.09
W377	R26	0.12		6.27	8.27
I20	L28	0.12		12.6	14.87
N164	A11	0.12		na	na
V181	K15	0.12		6.73	10.94
G186	E12	0.12		5.38	8.18
I20	S21	0.12		14.28	18.61
S23	F32	0.12		13.49	17.2
K184	K10	0.12		na	na
Y38	S21	0.12		8.64	13.43
I31	Y18	0.12		8.01	10.45
I209	L24	0.12		13.35	16.65
W379	E25	0.12		4.98	8.28
D212	R26	0.12		14.09	17
W379	R26	0.12		8.82	10.87
Q18	L28	0.12		11.52	13.93
P192	L24	0.12		18.96	21.46
F214	R22	0.12		10.91	14.7
S215	E20	0.12		15.72	19.03
T29	Y17	0.12		12.99	15.25
D216	L28	0.12		12.06	18.14
G17	D27	0.12		10.33	15.1
W377	L28	0.11		9.13	12.42
P21	F32	0.11		14.15	16.32
P192	R22	0.11		14.17	17.74
S40	S21	0.11		15.18	17.31
P21	D27	0.11		7.96	10.15
L160	Y17	0.11		18.13	20.82
E183	P8	0.11		na	na
Y217	E25	0.11		12.16	18.75
Y182	V9	0.11		na	na
F214	G23	0.11		13.71	17.48
F214	D27	0.11		16.25	18.24
D28	R22	0.11		7.85	11.93
F138	I29	0.11		na	na
W379	D27	0.11		7.82	11.73
H187	Y18	0.11		10.34	14.34
L193	Y18	0.11		8.14	15.4
D28	S16	0.11		8.04	11.47
K34	S21	0.11		10.6	12.73
N164	K15	0.11		14.92	19.99
D216	Y17	0.11		13.25	19.15
D28	Q13	0.11		9.88	13.1
F19	I29	0.11		12.4	13.86
Q153	E19	0.11		7.68	11.13
Q378	G23	0.11		6.5	10.11
V181	P8	0.11		na	na
G17	R22	0.11		18.97	20.81
G17	S21	0.11		16.14	19.45
Q153	G30	0.11		10.02	12.26
T29	K15	0.11		8.11	12
A188	P6	0.11		na	na
R7	H191	0.11		na	na
D216	R22	0.1		16.31	18.57
G168	A11	0.1		na	na
F19	E25	0.1		11.88	13.9
S23	D27	0.1		11.35	14.61
W377	S21	0.1		6.76	9.52
V130	L28	0.1		8.17	11.03
S180	V9	0.1		na	na
I157	L14	0.1		13.66	18.32
Y38	L28	0.1		10.74	14.45
H25	L24	0.1		9.29	11.88
V130	E25	0.1		10.71	13.87
A188	K7	0.1		na	na
I20	R22	0.1		16.96	19.12
I157	Y17	0.1		12.86	16.96
S23	G30	0.1		13.68	16.04
E37	L28	0.1		7.59	10.71
S23	Y17	0.1		10.21	13.66
S131	L28	0.1		na	na
K149	R22	0.1		7.32	10.45
P192	E20	0.1		17.27	20.21
G186	K15	0.1		10.6	14.16
G185	S16	0.1		17.31	19.51
V134	I29	0.1		na	na
K150	G23	0.1		3.09	7.05
A36	R26	0.1		5.06	8.36
S23	G23	0.1		10.06	13.19
R152	I29	0.1		9.14	12.71
Q378	G30	0.1		9.31	12.08
S32	Y17	0.1		11.32	14.39
Q378	S21	0.1		7.97	10.17
N35	R26	0.1		4.78	9.75
E37	E25	0.1		7.18	11.15
W379	L28	0.1		11.94	15.52
F189	E20	0.1		15.72	17.89
S6	P226	0.1		na	na
V16	I29	0.1		14.37	17.29
R165	Y18	0.1		18.63	21.91
W377	G23	0.1		6.56	9.62
E183	S16	0.1		10.83	15.6
R211	K15	0.1		11.65	12.88
G168	V9	0.1		na	na
V181	K10	0.1		na	na
G186	K7	0.1		na	na
R152	E25	0.1		10.84	12.59
K149	E25	0.1		8	10.3
P208	Y18	0.1		7.14	14.11
S180	P6	0.1		na	na
W379	I29	0.1		12.97	16.61
P21	V33	0.1		13.9	16.11
D28	V9	0.1		na	na
T33	F32	0.09		11.12	15.83
K34	R36	0.09		13.61	17.47
V181	P6	0.09		na	na
L179	P6	0.09		na	na
L39	E25	0.09		9.77	15.27
Y22	L24	0.09		11.14	14.75
W377	I29	0.09		11.35	14.4
F195	S21	0.09		18.79	21.91
N376	L24	0.09		6.59	9.35
H187	S16	0.09		13.82	14.92
S180	Y17	0.09		15.45	16.63
E177	P6	0.09		na	na
R165	K15	0.09		13.44	20.94
H24	L14	0.09		8.98	12.04
Q153	L28	0.09		9.46	12.93
P146	R26	0.09		na	na
Q18	D27	0.09		7.38	11.87
Y182	Q13	0.09		12.15	13.49
D212	S16	0.09		13.51	16.06
Q378	R22	0.09		7.39	9.36
A188	E12	0.09		7.45	9.37
F137	I29	0.09		na	na
H25	E19	0.09		5.8	8.88
N35	R36	0.09		14.1	16.38
G186	P6	0.09		na	na
V41	S21	0.09		16.53	19.69
L135	I29	0.09		na	na
E154	E25	0.09		10.44	12.76
V16	G30	0.09		14.68	16.09
R128	E25	0.09		5.2	12.37
N35	E31	0.09		7.65	10.61
S32	F32	0.09		13.58	17.46
F214	Y17	0.09		9.37	15.39
G185	P8	0.09		na	na
I20	L24	0.09		13.45	16.27
G168	P8	0.09		na	na
T29	S21	0.09		12.32	14.57
K184	Y18	0.09		13.65	17.95
S40	Y18	0.09		13.93	16.22
S180	P8	0.09		na	na
R213	Y18	0.09		7.25	12.14
T29	A11	0.09		na	na
Q18	L24	0.09		12.84	17.54
G185	E12	0.09		9.18	11.65
Y217	L28	0.09		15.48	20.96
I209	R22	0.09		11.45	14.89
S131	E25	0.09		na	na
T33	S21	0.09		8.84	11.84
T27	E19	0.09		7.27	8.04
F19	R26	0.09		12.88	14.12
D216	G23	0.09		17.72	20.76
D28	K10	0.09		na	na
H187	K7	0.09		na	na
P21	Y18	0.09		13.77	17.84
H187	P6	0.09		na	na
L39	S21	0.09		12.83	15.82
P192	E25	0.09		13.16	19.65
Q18	R22	0.09		15.8	19.61
K184	S16	0.09		16.04	18.67
K184	P8	0.08		na	na
A188	E19	0.08		12.69	15.59
I20	G30	0.08		12.11	13.85
T27	A11	0.08		na	na
D28	E12	0.08		9.82	14.4
S131	I29	0.08		na	na
P146	G30	0.08		na	na
G185	K15	0.08		14.87	17.08
L178	P6	0.08		na	na
R380	L24	0.08		4.56	10.42
R380	E25	0.08		3.27	8.93
D28	P8	0.08		na	na
S40	E25	0.08		12.9	17.93
T33	V33	0.08		13.16	16.73
G168	P6	0.08		na	na
E183	S21	0.08		16.21	18.89
E37	F32	0.08		12.28	16.49
P381	E25	0.08		7.6	11.48
L179	L14	0.08		11.98	17.18
V130	I29	0.08		10.1	13.97
S23	E20	0.08		9.69	13.19
F19	L28	0.08		13.59	14.94
I163	Y18	0.08		19.33	21.46
V134	L28	0.08		na	na
W379	S21	0.08		9.87	12.66
F189	S16	0.08		13.04	15.71
E183	P6	0.08		na	na
S6	Q190	0.08		na	na
H187	K15	0.08		11.46	13.01
Y182	A11	0.08		na	na
S190	V9	0.08		na	na
M218	L24	0.08		17.67	21.1
P208	L14	0.08		8.79	12.55
V16	E25	0.08		15.5	19.03
V16	R26	0.08		16.35	18.99
E183	K7	0.08		na	na
H25	E20	0.08		7.4	10.57
R152	R22	0.08		8.07	11.6
S215	R22	0.08		15.1	16.82
V26	L24	0.08		8.52	10.46
F214	I29	0.08		14.27	17.19
K34	K34	0.08		13.32	15.71
L179	P8	0.08		na	na
Q153	L24	0.08		7.95	11.44
K184	K15	0.08		13.31	15.78
L9	H191	0.08		na	na
W377	R22	0.08		7.56	9.84
A36	E31	0.08		11.77	13.77
Q378	E31	0.08		9.84	13.16
G17	E31	0.08		14.41	17.88
Y182	P8	0.08		na	na
W410	Y112	0.08		na	na
K150	E25	0.08		5.44	10.23
I209	E25	0.08		10.56	16.56
V181	K7	0.07		na	na
S215	Y17	0.07		14.28	18.73
L160	K15	0.07		14.64	18.47
Y182	P6	0.07		na	na
Q153	D27	0.07		7.62	11
L179	V9	0.07		na	na
V26	K15	0.07		6	9.14
S215	G23	0.07		17.37	19.41
A36	R36	0.07		15.64	17.79
S280	Y17	0.07		7.77	9.26
F138	V33	0.07		na	na
G17	V33	0.07		13.12	17.04
S215	D27	0.07		12.16	15.92
N376	D27	0.07		8.57	9.65
S6	D225	0.07		na	na
V134	E25	0.07		na	na
P381	L28	0.07		18.24	20.49
M218	S21	0.07		15.16	18.43
W42	Y17	0.07		22.51	24.39
L279	S21	0.07		5.61	8.9
N376	L28	0.07		11.35	12.87
F19	G30	0.07		12.29	12.81
F189	P8	0.07		na	na
V41	Y17	0.07		19.4	21.6
P381	I29	0.07		20.34	22.09
V26	E19	0.07		5.17	6.51
V16	L28	0.07		16.27	19.17
K43	L14	0.07		19.12	23.72
P15	G30	0.07		14.57	16.24
A375	L24	0.07		7.54	9.87
L279	Y17	0.07		3.63	8.52
S180	K7	0.07		na	na
L160	E19	0.07		15.45	16.43
S180	Y18	0.07		11.2	14.28
P21	G23	0.07		12.5	16.28
P208	E20	0.07		15.18	18.27
Y182	S21	0.07		15.74	18.24
G168	K10	0.07		na	na
N376	E25	0.07		6.83	8.52
W370	L24	0.07		11.7	15.59
F138	F32	0.07		na	na
S6	P189	0.07		na	na
Y182	K10	0.07		na	na
E37	V33	0.07		13.6	17.03
W42	L14	0.07		18.33	22.4
S6	Q192	0.07		na	na
P21	E31	0.07		12.8	14.97
L179	Y17	0.07		17.18	20.05
K34	R22	0.07		10.8	12.22
I157	I29	0.07		12.76	16.41
E144	R26	0.07		na	na
Y217	E20	0.07		13.45	20.67
G17	F32	0.07		14.43	18.93
R128	S21	0.07		6.25	13.9
S32	G30	0.07		12.3	16.09
I31	Y17	0.07		12.61	14.03
K8	H191	0.07		na	na
K184	E12	0.07		9.78	12.22
R165	P8	0.07		na	na
S40	Y17	0.07		17.89	19.72
S190	E20	0.07		15.81	17.72
W370	S21	0.07		14.85	18.3
P409	Y112	0.07		na	na
N376	R26	0.07		8.61	10.26
R380	S21	0.07		5.76	11.39
I157	L24	0.07		11.73	15.2
W42	Y18	0.07		17.73	21.27
H25	K15	0.07		7.41	9.87
K150	G30	0.07		9.04	11.15
V26	E20	0.07		7.51	8.93
D216	D27	0.07		15.43	18.61
L39	I29	0.07		14.53	18.2
S280	E20	0.07		4.71	8.5
E183	E12	0.07		4.11	9.9
R211	V9	0.07		na	na
V130	S21	0.07		10.86	13.91
P381	L24	0.07		11.54	13.33
W379	R22	0.07		9.81	12.43
E177	P8	0.07		na	na
P129	E25	0.07		10.3	14.36
L9	I193	0.07		na	na
P15	R26	0.07		17.49	20.46
C210	Q13	0.07		11.31	13.27
V16	L24	0.07		17.14	21.43
Y22	F32	0.06		14.2	18.37
I20	F32	0.06		14.85	18.69
G17	G23	0.06		18.15	22.34
V181	E20	0.06		13.85	17.17
F138	G30	0.06		na	na
A375	S21	0.06		12.1	14.27
H187	E12	0.06		7.47	9.04
R128	L28	0.06		6.53	11.29
L10	H191	0.06		na	na
W377	G30	0.06		12.52	13.97
K34	S35	0.06		14.91	17.34
K172	P6	0.06		na	na
W379	G23	0.06		11.06	13.62
L178	P8	0.06		na	na
F195	Y18	0.06		15.36	20.63
F189	A11	0.06		na	na
R213	E31	0.06		13.65	18.93
L179	K7	0.06		na	na
D212	L14	0.06		10.8	14.44
D216	Y18	0.06		11.62	17.69
N164	V9	0.06		na	na
G185	K7	0.06		na	na
S23	V33	0.06		15.37	18.75
G168	K7	0.06		na	na
L196	S21	0.06		15.96	20.2
F214	Y18	0.06		4.53	13.41
D162	Y18	0.06		17.61	20.52
W377	E20	0.06		8.32	12.03
E154	G23	0.06		9.3	10.51
K158	K15	0.06		12.27	16.76
I31	I29	0.06		13.69	16.57
F189	K10	0.06		na	na
P381	S21	0.06		11.19	13.11
Q18	S21	0.06		16.83	20.35
Y38	F32	0.06		14.13	19.66
G185	Y18	0.06		15.34	19.52
M207	S21	0.06		15.14	18.51
V16	S21	0.06		19.21	23.15
R165	V9	0.06		na	na
L179	Y18	0.06		12.57	17.46
V41	Y18	0.06		14.45	18.35
S131	R26	0.06		na	na
A36	L24	0.06		9.87	11.7
I31	R22	0.06		8.97	10.15
F189	P6	0.06		na	na
F138	R26	0.06		na	na
L279	E20	0.06		3.59	7.85
R165	K10	0.06		na	na
G186	Y18	0.06		11.92	16.71
L9	K34	0.06		na	na
Y22	Y18	0.06		10.33	14.33
N376	S21	0.06		10.15	13.25
K172	P8	0.06		na	na
A191	V9	0.06		na	na
G186	E20	0.06		16.95	20.27
V130	L24	0.06		8.28	10.98
G185	P6	0.06		na	na
R7	P226	0.06		na	na
Y38	R22	0.06		6.78	11.24
L135	L28	0.06		na	na
V134	F32	0.06		na	na
S6	A188	0.06		na	na
H187	S21	0.06		15.82	17.36
K184	P6	0.06		na	na
K184	K7	0.06		na	na
Q18	E31	0.06		12.15	14.49
W379	G30	0.06		11.43	14.98
N35	D27	0.06		3.49	6.5
N376	I29	0.06		12.33	13.96
F138	L28	0.06		na	na
D28	E20	0.06		10.7	13.52
C210	K15	0.06		12.08	12.98
Y217	Y17	0.06		9.95	19.08
K158	E19	0.06		12.15	14.34
Y38	L24	0.06		9.69	14.81
I157	E20	0.06		10.85	14.86
S32	D27	0.06		10.37	14
A283	Y17	0.06		4.33	4.85
L160	I29	0.06		15.51	19.85
I20	V33	0.06		14.26	17.86
Y182	K7	0.06		na	na
A188	R22	0.06		15.44	17.97
P129	L28	0.06		6.9	11.81
V322	L28	0.06		22.7	25.9
E177	K7	0.06		na	na
R7	I193	0.06		na	na
R213	F32	0.06		10.47	18.06
Y22	G30	0.06		12.74	14.76
S180	A11	0.06		na	na
H25	R26	0.06		10.43	13.27
F138	E25	0.06		na	na
S190	Q13	0.06		13.79	15.35
P15	I29	0.06		14.82	17.78
V130	R26	0.06		5.03	12.66
I209	Q13	0.06		9.78	13.29
Q169	P8	0.06		na	na
R380	L28	0.06		13.3	17.52
R380	D27	0.06		10.8	13.84
A191	R22	0.06		16.8	19.35
L193	L24	0.06		16.1	20.49
V181	S16	0.06		10.96	14.5
M207	Y17	0.06		14.13	18.05
S6	A224	0.06		na	na
R128	L24	0.06		3.18	9.65
N35	K34	0.06		11.7	14.88
A159	Y18	0.06		15.85	18.84
W377	E31	0.06		13.32	14.92
L178	V9	0.06		na	na
R380	I29	0.06		15.85	19.2
K150	I29	0.06		7.87	11.86
H187	E20	0.05		16.56	18.02
E177	Q5	0.05		na	na
D45	L14	0.05		24.83	29.76
K43	Y17	0.05		24.32	26.3
F214	R26	0.05		14.66	17.48
N35	L24	0.05		6.95	11.39
V16	V33	0.05		16.1	19.15
P146	I29	0.05		na	na
A375	L28	0.05		10.03	13.01
P374	S21	0.05		14.65	16.86
V278	S21	0.05		8.53	10.58
N35	S35	0.05		13.39	15.95
E154	S21	0.05		11.41	13.32
L9	T38	0.05		na	na
S32	E20	0.05		10.45	13.08
K8	K34	0.05		na	na
C210	L28	0.05		14.5	19.16
H320	L28	0.05		29.08	31.41
E183	E20	0.05		16.09	19.59
I209	S16	0.05		11.08	13.91
I44	L14	0.05		22.3	27.19
L179	S21	0.05		16	19.96
A375	D27	0.05		8.15	10.6
Q169	P6	0.05		na	na
K149	V33	0.05		9.49	12.85
S32	G23	0.05		9.14	11.92
E177	K4	0.05		na	na
R380	R26	0.05		8.37	12.33
D212	I29	0.05		15.52	18.04
E194	S21	0.05		16.6	20.26
V278	E20	0.05		4.61	10.35
R141	I29	0.05		na	na
F19	L24	0.05		12.9	16.14
N408	Y112	0.05		na	na
F137	F32	0.05		na	na
P374	L24	0.05		10.6	12.99
S190	P6	0.05		na	na
A176	P6	0.05		na	na
S180	Q5	0.05		na	na
L135	F32	0.05		na	na
A375	E25	0.05		8.35	10.38
A36	D27	0.05		8.73	10.03
L178	K7	0.05		na	na
H24	D27	0.05		12.58	14.39
S190	L24	0.05		17.54	20.2
V134	R26	0.05		na	na
F171	P6	0.05		na	na
A219	S21	0.05		18.26	21.93
V278	Y17	0.05		8.65	11.78
A191	L24	0.05		21.08	23.03
S280	S16	0.05		6.72	9.72
V807	K10	0.05		na	na
V807	A11	0.05		na	na
C156	L28	0.05		11.24	16.83
F189	K15	0.05		10.58	12.87
P381	D27	0.05		15.17	16.76
F137	E25	0.05		na	na
S180	K10	0.05		na	na
I30	K15	0.05		9.86	13.16
T33	R26	0.05		8.68	11.48
L39	L28	0.05		14.58	17.1
R7	P189	0.05		na	na
D28	P6	0.05		na	na
A188	Q5	0.05		na	na
N376	G23	0.05		9.86	12.58
S280	S21	0.05		8.74	10.87
G186	Q5	0.05		na	na
K8	T38	0.05		na	na
P381	R26	0.05		13.09	14.87
W42	S21	0.05		20.01	22.97
V16	D27	0.05		12.3	16.83
F19	S21	0.05		16.92	19.89
S190	P8	0.05		na	na
E177	K3	0.05		na	na
L193	L14	0.05		11.08	16.5
K133	I29	0.05		na	na
Y38	Y18	0.05		10.03	14.05
L167	L14	0.05		22.54	26.58
N164	K10	0.05		na	na
F189	K7	0.05		na	na
A375	R26	0.05		8.27	11.69
I209	V9	0.05		na	na
S277	S21	0.05		8.33	9.55
K150	E19	0.05		5.83	10.54
T14	G30	0.05		na	na
W377	Y18	0.05		11.47	14.55
T33	G30	0.05		10.83	13.31
L179	Q5	0.05		na	na
A139	I29	0.05		na	na
K8	K37	0.05		na	na
I31	L14	0.05		11.24	14.62
W370	Y17	0.05		17.82	23.87
A36	K34	0.05		14.11	16.81
G185	E20	0.05		20.99	23.43
A284	Y17	0.05		6.01	7.01
Q378	E20	0.05		9.97	13.1
G17	K34	0.05		16.24	18.82
Y38	R26	0.05		4.16	12.87
N164	Q13	0.05		22.15	25.22
L135	E25	0.05		na	na
F19	R22	0.05		16.81	18.63
A375	R22	0.05		12.29	14.59
L9	K37	0.05		na	na
V16	F32	0.05		17.86	21.21
D162	L14	0.05		20.37	23.36
H24	K15	0.05		9.99	11.86
R165	P6	0.05		na	na
W377	F32	0.05		15.11	17.97
R211	D27	0.05		14.84	16.91
S40	R22	0.05		12.76	15.91
L9	G30	0.05		na	na
N164	P8	0.05		na	na
Y22	V33	0.05		14.87	18.28
P129	S21	0.05		13.14	15.42
R7	A188	0.05		na	na
F137	L28	0.05		na	na
R7	Q190	0.05		na	na
P192	E19	0.05		14.89	18.18
E144	I29	0.05		na	na
V130	R22	0.05		10.21	13.62
E142	I29	0.05		na	na
N376	E31	0.05		13.8	15.61
Y217	D27	0.05		18.45	21.62
L193	E20	0.05		15.75	19.73
Q18	V33	0.05		11.32	14.15
D804	A11	0.05		na	na
S32	V33	0.05		14.72	18.71
N376	G30	0.05		12.19	13.78
Q378	F32	0.05		12.32	16.53
F137	V33	0.05		na	na
A375	G23	0.05		10.08	13.04
W379	E31	0.05		12.8	16.45
G168	Y18	0.05		22.69	24.26
H25	I29	0.05		14.38	16.49
P15	E25	0.05		16.67	20.99
L10	I193	0.05		na	na
D132	L28	0.05		na	na
R382	S21	0.05		10.16	11.55
F19	V33	0.05		14.19	16.84
I157	L28	0.05		14.54	17.47
K184	E20	0.05		20.22	22.29
G17	E20	0.05		19.92	23.1
S6	T38	0.05		na	na
Y217	R22	0.05		14.53	19.81
S180	Q13	0.05		14.86	16.74
V807	P8	0.05		na	na
L178	Q5	0.05		na	na
I163	L14	0.05		15.96	22.63
W377	Y17	0.05		10.69	15.32
P129	I29	0.05		8.71	13.65
P15	L28	0.05		17.39	20.17
V134	V33	0.05		na	na
P208	Q13	0.05		13.67	15.62
N376	R22	0.05		11.23	13.2
E142	R26	0.05		na	na
T33	L24	0.05		9.63	12.75
N164	R22	0.05		15.04	19.25
Y127	E25	0.05		10.5	14.82
H187	Q5	0.05		na	na
R128	I29	0.05		9.23	13.8

## Sheet: TrRosetta VirB4_VirB11 R388
VirB4_residues	VirB11_residues	score		distance_all	distance_CA
Q567	A76	0.85		3.36	5.63
Q567	V79	0.84		3.64	6.04		Legend: TrRosetta analysis of VirB4/VirB11. R388 numbering is provided. All pairs with scores above or equal to 0.05 are listed. Pairs with scores over the 70% threshold are shown in green
Q567	Y80	0.82		5.37	6.74		"Distance_all" and "distance CA" reports on the shortest inter-residue distance across the interface between all atoms or the distance between Calpha atoms across the interface, respectively, in the TrwK/TrwD ALPHAFOLD model
F568	V79	0.82		4.13	6.61		"na" indicates a distance that could not be measured because one or both residue(s) in the pair was(were) not built.
P570	V79	0.79		3.75	5.28		Calpha distances > 12 Å are highlighted in yellow within the 100 top-scoring pairs.
F568	A76	0.78		4.23	5.06
F568	T75	0.76		3.44	6.07
D556	Q24	0.75		3.48	7.71
L559	Q20	0.75		3.09	8.32
L559	Q24	0.74		3.11	9.41
I555	Q24	0.73		3.53	5.93
L569	V79	0.67		3.4	6.7
P570	G82	0.66		7.32	7.52
L559	A21	0.65		6.55	8.73
N571	V79	0.6		5.1	6.67
Q567	T75	0.59		4.39	8.26
N571	G82	0.59		4.61	6.29
D556	Q20	0.56		6.41	10.39
L566	V79	0.55		3.66	8.5
L564	Q20	0.55		4.12	7.4
P570	I78	0.52		5.98	7.57
S558	Q20	0.52		7.43	11.76
L564	G17	0.51		5.86	8.67
F568	A72	0.51		4.07	7.31
L559	G17	0.51		7.05	10.17
L564	A21	0.51		3.73	6.66
I555	A21	0.5		4.35	7.44
A549	A72	0.49		3.63	5.68
Q567	A21	0.49		2.68	6.26
L564	Q24	0.48		6.15	10.91
S554	Q24	0.48		3.63	6.57
L564	A76	0.48		7.63	10.02
I555	L25	0.46		4.22	7.2
P572	G82	0.46		4.25	5.49
A549	A76	0.46		7.5	9.45
S552	A72	0.46		6.27	9.73
A549	T75	0.45		6.94	9.63
P572	A84	0.45		3.78	5.01
S552	P68	0.45		7.52	9.95
I555	Q20	0.45		5.58	9.42
F568	Y80	0.45		7.21	8.78
S554	F69	0.44		3.5	8.4
T548	A72	0.44		6.62	8.77
N571	A84	0.44		6.41	7.39
M550	A72	0.44		6.39	8.54
F568	A21	0.44		3.64	7.66
Q545	T75	0.43		5.21	9.45
D556	A23	0.42		8.63	11.12
P570	Y80	0.42		7.64	8.92
P570	A84	0.42		6.12	6.9
S552	F69	0.41		5.72	8.71
L566	Y80	0.41		7.03	9.8
L559	A23	0.41		7.41	11.46
S554	A72	0.41		6.31	10.06
A549	P68	0.4		5.97	7.98
S563	G17	0.4		6.76	9.46
D556	R27	0.4		2.83	11.38
I555	A72	0.39		7.38	10.8
T548	P68	0.38		6.41	9.19
A549	L73	0.38		6.48	8.69
S558	Q24	0.38		7.15	11.76
A546	V79	0.38		8.4	11.36
A546	T75	0.38		6.75	8.88
D553	F69	0.38		6.95	10.25
H584	V79	0.38		5.02	9.93
S552	T66	0.37		8.43	12.01
A549	Q71	0.37		6.63	8.81
Q567	G17	0.37		2.74	9.95
E542	T75	0.36		7.15	10.18
P570	T75	0.36		4.94	7.57
Q567	I77	0.36		5.54	8.48
I555	A23	0.35		6.9	9.59
Q567	K18	0.34		3.46	7.45
F568	L25	0.34		3.65	11.27
D553	P68	0.34		10.33	12.26
I555	R27	0.34		5.7	9.97
S563	A21	0.34		7.43	10.19
M550	A76	0.33		9.03	10.2
R561	G17	0.33		5.27	12.31
L564	K18	0.33		7.25	8.36
D553	Q24	0.33		6.54	10.14
N571	V83	0.33		5.64	7.52
I555	F69	0.32		6.75	10.84
Q545	Q71	0.32		6.7	9.14
A549	F69	0.32		6.86	7.43
D556	A21	0.32		8.45	9.73
L565	A21	0.31		6.93	8.48
A546	A76	0.31		8.82	9.22
R573	A84	0.31		6.09	7.97
P570	V83	0.31		5.61	7.91
D553	A72	0.31		9.71	12.26
N571	I78	0.3		6.82	9.39
F568	I78	0.3		8.19	8.85
S554	P68	0.3		7.71	11.34
Q545	A72	0.3		5.96	7.73
Q567	I78	0.29		6.75	9.14
P570	N81	0.29		9.17	9.91
L559	V16	0.28		4.55	7.34
Q545	P68	0.28		7.16	9.1
A549	I74	0.28		8.81	11.12
Q567	A72	0.28		5.94	10.01
M551	P68	0.27		10.4	12.4
P572	V83	0.27		4.42	5.17
M551	A72	0.27		8.64	11.08
S554	R27	0.27		4.5	8.41
P572	V79	0.27		7.32	7.82
T548	Q71	0.26		9.44	11.1
S554	L73	0.26		7.78	10.22
S552	Q71	0.26		9.87	12.48
L564	L25	0.26		8.22	12.37
T548	T75	0.26		10.3	12.36
I555	A76	0.25		7.6	12.05
S574	A84	0.25		7.92	8.98
L559	L25	0.25		8.14	12.27
A546	A72	0.25		7.29	7.72
L569	G82	0.25		7.99	10.23
D553	T66	0.25		9.87	12.68
S558	G17	0.25		10.15	13.35
I555	L73	0.24		8.34	11.1
V583	V79	0.23		10.11	12.54
L569	Y80	0.23		6.96	9.76
L569	A76	0.23		6.67	7.78
Q567	N81	0.23		8.16	10.25
S563	Q20	0.23		7.63	10.13
M550	T75	0.23		9.51	11.57
S554	T66	0.22		8.41	11.52
R573	G82	0.22		4.17	6.92
D575	A84	0.22		9.22	11.84
Q567	G82	0.22		9.06	9.93
L566	A76	0.22		7.3	9.13
R561	Q20	0.22		6.72	11.55
A549	V79	0.22		10.12	13.48
P570	A76	0.21		7.85	8.44
S554	L25	0.21		3.61	6.26
D556	L25	0.21		7.97	10.13
P572	P85	0.21		5.31	8.4
S558	V16	0.21		6.59	10.42
N571	N81	0.2		7.26	9.73
L559	D19	0.2		8.39	11.97
Q567	V22	0.2		4.32	8.23
L564	V22	0.2		6.33	10.26
L564	A72	0.19		9.35	12.76
S563	K18	0.19		7.46	9.17
R561	A21	0.19		9.04	11.04
D553	R27	0.19		6.11	11.92
R560	Q24	0.19		8.06	11.09
S552	L73	0.18		8.58	11.74
N571	Y80	0.18		7.7	9.4
S558	A23	0.18		12.19	14.25
D553	L25	0.17		7.61	10.06
F568	I77	0.17		7.25	8.71
A549	L70	0.17		8.67	10.02
E542	V79	0.17		8.86	12.21
S563	N14	0.17		7.57	11.31
H584	G82	0.17		8.59	11.33
R560	Q20	0.17		7.63	10.33
R560	G17	0.17		10.58	12.44
Q567	L25	0.17		6.84	11.51
L569	T75	0.17		5.02	7.69
F568	K18	0.16		8.2	11.12
S554	A76	0.16		9.66	12.76
Q545	A76	0.16		9.04	11.07
R580	V79	0.16		14.37	17.63
S574	G82	0.16		7.31	10.35
F568	L73	0.16		5.7	8.74
S563	Y80	0.16		10.51	12.95
P572	I78	0.16		7.35	9.22
F568	V22	0.16		6.09	9.36
S552	E67	0.16		10.63	13.18
S554	P28	0.15		6.28	9.09
Q567	Q20	0.15		3.34	8.11
D576	A84	0.15		11.35	13.49
L562	G17	0.15		10.2	12.96
F568	Q24	0.15		6.78	12.21
S552	Q24	0.15		8.03	10.8
I555	P68	0.15		10.02	13.5
S563	V16	0.15		4.4	6.83
L564	Y80	0.15		9.56	11.37
L564	V79	0.15		7.42	11.46
L564	V16	0.15		3.87	6.52
L566	G17	0.14		8.95	11.55
H584	Y80	0.14		8.28	12.33
S558	A21	0.14		10.8	12.24
L566	A21	0.14		7.04	9.39
A549	T66	0.14		10.04	12
M550	P68	0.14		8.7	11.69
R580	G82	0.14		13.58	16.76
P570	P85	0.14		4.43	7.67
R560	A21	0.14		9.23	9.45
A546	Q71	0.14		8.73	10.41
Q567	N14	0.14		10.04	16.04
Q567	L73	0.14		7.01	10.21
M551	F69	0.13		10.03	11.63
I547	A72	0.13		8.77	10.18
S563	G13	0.13		10.45	13.8
I555	P28	0.13		8.67	11.78
T548	F69	0.13		8.22	9.93
S552	L65	0.13		10.92	12.57
D556	G17	0.13		11.93	13.93
I555	G17	0.13		10.6	13.82
D575	G82	0.12		9.85	13.16
K557	Q24	0.12		6.89	11.2
L564	D19	0.12		6.53	9.29
M577	A84	0.12		9	13.94
Q545	I74	0.12		9.29	11.99
T582	V79	0.12		9.23	12.17
L559	R27	0.12		4.49	14.49
L565	G17	0.12		9.09	12.21
L559	K18	0.12		9.98	12.21
S563	A76	0.12		10.42	12.85
R561	V16	0.12		1.92	8.86
L564	N14	0.11		9.15	11.8
S554	A21	0.11		6.39	9.4
N571	P85	0.11		6.54	9.74
D553	L73	0.11		11.9	13.33
L565	A76	0.11		8.21	9.7
P572	K86	0.11		8.19	11.14
F568	G17	0.11		9.71	13.46
S554	L65	0.11		8.67	10.4
D553	P28	0.11		8.81	12.17
A546	I78	0.11		12.37	13.02
I555	V22	0.11		6.44	9.92
P581	V79	0.11		13.37	15.37
M550	A21	0.11		7.59	8.14
S6	L326	0.11		149.26	151.03
R580	A84	0.11		12.05	14.75
E592	N14	0.11		4.3	10.56
P581	G82	0.11		13.87	14.71
M550	F69	0.1		9.34	10.51
D553	A21	0.1		10.31	12.4
I555	L26	0.1		7.55	10.57
L587	V79	0.1		11.1	14.66
A549	L25	0.1		5.49	9.57
D575	P85	0.1		12.48	14.8
S552	L25	0.1		5.18	10.07
M550	Q24	0.1		8.29	10.1
L564	A23	0.1		7.92	11.63
D553	L65	0.1		11.32	12.44
L566	K18	0.1		7.68	9.43
S6	F352	0.09		151.29	154.48
A549	A21	0.09		7.99	9.51
M550	L73	0.09		9.03	10.64
S552	A76	0.09		10.35	13.57
S552	L70	0.09		9.15	12.28
Q567	Q24	0.09		7.41	11.46
P603	G13	0.09		6.44	9
M577	G82	0.09		13.18	17.18
Q545	V79	0.09		9.5	13.32
L559	V22	0.09		8.63	12.22
S554	A23	0.09		6.87	10.34
P603	G17	0.09		11.34	12.89
E592	G17	0.09		7.77	11.83
L565	V79	0.09		6.77	10.94
A549	E67	0.09		9.43	11.67
L569	I78	0.09		7.16	9.44
R561	N14	0.09		2.96	11.44
D556	P28	0.09		10.07	13.57
R561	G13	0.09		6.45	14.32
S552	T75	0.09		11.65	14.37
S554	Q71	0.09		9.72	12.82
A579	A84	0.09		11.23	13.64
R573	P85	0.09		6.31	11.69
R573	V83	0.09		5.97	7.15
D575	K86	0.09		9.67	13.34
S6	S353	0.09		149.76	152.35
P603	V16	0.09		7.3	9.1
M550	V79	0.09		11.65	13.87
A549	Q24	0.09		8.21	11.1
S6	T330	0.09		147.21	149.19
S554	Q20	0.09		7.27	11.79
D576	G82	0.09		12.36	15.59
S558	D19	0.08		12.98	15.51
E542	I78	0.08		9.98	13.55
D556	V16	0.08		9.1	12.1
D556	L26	0.08		10.41	12.87
T548	T66	0.08		9.64	13.64
L559	G13	0.08		10.45	12.9
M550	Q71	0.08		9.72	12.15
K557	Q20	0.08		9.46	12.71
D553	A76	0.08		13.46	15.66
N571	T75	0.08		7.87	10.92
T582	G82	0.08		10.05	12.49
S558	G13	0.08		10.43	13.35
S552	R27	0.08		8.82	13.55
P572	N81	0.08		7.77	9.12
M551	T66	0.08		12	15.45
S574	P85	0.08		10.41	12.48
L564	G13	0.08		12.61	15.06
R561	Q24	0.08		10.39	13.9
Q567	D19	0.07		3.87	7.85
L564	L73	0.07		11.15	13.28
D556	D19	0.07		11.29	14.11
S574	V83	0.07		8.7	9.59
A549	I77	0.07		10.18	12.99
L9	L326	0.07		147.92	150.51
G593	N14	0.07		9.98	12.87
H584	I78	0.07		9.5	13.32
E592	G13	0.07		5.23	11.09
L9	T330	0.07		145.99	148.82
E542	Q71	0.07		10.03	12.07
V583	G82	0.07		13.43	14.13
S554	L70	0.07		8.34	11.28
T604	G13	0.07		10.28	12.04
F568	Q20	0.07		6.84	10.69
A579	G82	0.07		13.06	15.96
L569	A84	0.07		9.26	10.59
F568	Q71	0.07		6.79	10.27
M550	L25	0.07		7.2	9.96
S6	Y329	0.07		147.1	148.61
R573	V79	0.07		8.67	10.73
H584	A76	0.07		9.5	12.53
S6	M323	0.07		148.94	151.4
I555	T66	0.07		11.68	14.76
T548	E67	0.07		9.84	13.07
S554	T75	0.07		11.73	14.41
L564	T75	0.07		9.36	12.87
S563	V79	0.07		8.29	12.96
N602	G13	0.07		9.78	10.84
D553	Q71	0.07		13.18	14.87
L559	N14	0.07		6.05	9.15
D575	V83	0.07		10.94	12.15
I547	T75	0.07		9.17	12.44
S6	E322	0.07		150.51	152.26
L10	T330	0.07		143.43	147.12
A546	I74	0.07		10.97	11.87
P603	S12	0.07		9.25	12.72
P572	S87	0.07		11.8	14.76
R7	L326	0.07		151.27	152.48
L566	G82	0.06		9.32	11.53
Q688	G200	0.06		63.31	67.28
D576	P85	0.06		13.78	16.61
R560	V16	0.06		6.67	9.4
E541	T75	0.06		8.89	12.93
P570	S87	0.06		12.39	14.65
A585	V79	0.06		9.64	12.4
A546	P68	0.06		9.2	11.13
S6	I351	0.06		153.18	155.25
L566	N14	0.06		12.79	16.09
I543	T75	0.06		9.26	12.32
G593	G17	0.06		12.45	13.56
E542	A72	0.06		9.82	11.07
F568	G82	0.06		10.45	11.22
I555	T75	0.06		10.77	14.34
A549	I78	0.06		11.94	14.27
A546	L73	0.06		9.82	10.83
L565	Q24	0.06		10.74	12.86
E592	K18	0.06		9.73	12.38
C591	N14	0.06		10.32	13.31
P570	K86	0.06		9.04	11.52
S563	R15	0.06		7.08	8.9
S554	E64	0.06		7.01	9.16
D553	E64	0.06		9.21	10.48
P603	N14	0.06		3.96	7.04
L10	F352	0.06		147.42	152.47
E542	A76	0.06		10.31	12.12
C591	G17	0.06		11.44	13.2
R7	F352	0.06		153.25	156
D578	A84	0.06		14.87	16.94
P603	Q20	0.06		11.23	13.79
S6	P350	0.06		150.04	151.53
D553	Q20	0.06		11.23	14.75
F568	I74	0.06		7.64	9.36
S552	A21	0.06		8.67	11.43
R573	K86	0.06		5.57	11.8
P581	A84	0.06		13.15	14.12
I547	A76	0.06		11.03	12.33
D544	T75	0.06		9.64	12.88
S574	K86	0.06		10.77	14.09
S6	K325	0.06		147.64	148.67
D576	K86	0.06		13.05	16.04
Q567	R15	0.05		7.63	13.35
L9	F352	0.05		150.18	154.29
A546	Y80	0.05		12.25	13.84
I555	L65	0.05		11.89	13.75
L562	A21	0.05		9.63	11.95
R7	S353	0.05		151.73	153.91
S554	L26	0.05		7	9.35
L10	L326	0.05		145.41	148.73
G593	G13	0.05		10.78	12.5
A579	V79	0.05		16.15	17.75
S563	Q24	0.05		11.4	14.5
N571	K86	0.05		11.05	13.22
T548	A76	0.05		11.15	12.74
R580	I78	0.05		15.47	19.71
S552	P28	0.05		9.7	13.87
T604	V16	0.05		9.53	12.58
D556	V22	0.05		10.3	12.38
D601	G13	0.05		9.64	12.88
L569	V83	0.05		7.66	11.32
Q567	G13	0.05		12.62	19.16
M577	P85	0.05		9.41	14.92
L564	R15	0.05		8.44	9.87
E592	R15	0.05		3.55	8.2
P570	I77	0.05		9.14	10.06
L9	Y329	0.05		145.86	148.24
E592	V16	0.05		4.67	9.15
Q567	V83	0.05		9.8	12.26
S6	Y348	0.05		145.54	146.78
R561	K18	0.05		8.23	13.11
H584	T75	0.05		9.32	12.93
D553	A23	0.05		10.7	14
R7	E322	0.05		152.54	153.58
K8	L326	0.05		151.6	153.93
L9	M323	0.05		147.48	150.73
D578	G82	0.05		16.39	18.81
M551	Q24	0.05		10.26	12.21
S6	L300	0.05		143	144.93
W598	G13	0.05		13.05	13.31
D556	F69	0.05		9.79	14.44
S6	V327	0.05		145.64	148.28
L559	R15	0.05		7.01	9.8
L559	A72	0.05		13.51	15.68
I555	D19	0.05		8.55	12.69
S574	V79	0.05		11.86	13.55
V583	I78	0.05		13.56	15.43
T604	S12	0.05		12.76	15.79
N602	G17	0.05		12.56	14.76
V583	Y80	0.05		13.63	15.5
L565	L25	0.05		9.97	13.36
Q567	V16	0.05		3.56	9.87
L10	Y348	0.05		141.78	144.91
R7	T330	0.05		149.2	150.77
L10	S353	0.05		145.98	150.34
N571	S87	0.05		10.6	15.34
L10	Y329	0.05		143.25	146.45
A585	G82	0.05		11.78	12.39
V583	T75	0.05		11.1	14.29
D601	G17	0.05		10.18	14.03
S6	D349	0.05		148.3	150.45
I555	Q71	0.05		10.82	14.23
D576	V83	0.05		13.23	14.63
R580	V83	0.05		13.42	16.69
P603	R15	0.05		7.02	8.66
G594	N14	0.05		12.53	15.96
L10	I351	0.05		149.42	153.37
S558	R27	0.05		7.31	16.04

## Sheet: TrRosetta VirB4_VirB11 pKM101
VirB4_residues	VirB11_residues	score		distance_all	distance_CA
E622	S62	0.62		6.78	7.87
Y619	S62	0.58		4.95	7.09		Legend: TrRosetta analysis of VirB4/VirB11. pKM101 numbering is provided. All pairs with scores above or equal to 0.05 are listed. Pairs with scores over the 70% threshold are shown in green and mapped in ED Fig. 10b
N621*	S62	0.58		6.04	6.77		"Distance_all" and "distance CA" reports on the shortest inter-residue distance across the interface between all atoms or the distance between Calpha atoms across the interface, respectively, in the TraB/TraG ALPHAFOLD model
G618	S62	0.58		3.33	5.65		"na" indicates a distance that could not be measured because one or both residue(s) in the pair was(were) not built.
A610	Y7	0.55		3.4	9.19		Calpha distances > 12 Å are highlighted in yellow within the 100 top-scoring pairs.
I606	Y7	0.55		4.05	5.67
E594*	K58*	0.55		3.14	10.87
P607	Y7	0.54		3.29	8.16
G618	S59	0.53		3.38	5.2
A610	D3	0.51		6.23	8.32
Y619	S59	0.51		4.23	5.31
G618	S63	0.51		5.68	6.85
V620	S62	0.5		4.24	7.47
E591*	K58*	0.48		5.18	10.98
Y619	K58*	0.48		3.92	5.59
E591*	S62	0.47		8.7	13.63
A598+	K58*	0.46		6.9	10.14
A598*	N55*	0.46		3.96	6.9
N621	S63	0.45		8.7	10.53
A598	S59	0.45		7.91	9.83
V623	S62	0.43		9.6	10.96
A610	A4	0.43		7.44	8.96
L605	Y7	0.43		3.58	6.02
D597	N55	0.43		5.9	9.95
D597	D51	0.43		8.39	10.58
V599	N55*	0.42		6.64	9.72
G595	S62	0.42		10.71	12.12
G601	D51	0.41		10.08	11.72
I606	D3	0.4		6.31	9.27
Y619	S63	0.4		7.64	9.45
G595	K58*	0.4		5.82	9.44
P607	D3	0.4		7.48	11
E622	K65	0.4		6.76	8.33
G601	F52	0.39		11.71	12.2
P607	F6	0.39		7.48	11.53
N621	K65	0.39		9.05	9.4
E602	F52	0.39		10.71	12.13
E622	V61	0.38		6.98	9.75
I606	A4	0.38		5.32	7.67
A598	D51	0.38		7.22	9.04
G601	N55*	0.38		8.43	11.96
A598	R54*	0.37		7.84	10.02
V599	S59	0.37		9.04	10.76
E594	R54*	0.36		5.38	10.63
N621	V61	0.36		5.39	8.37
A610	F6	0.35		8.14	11.25
E594	D51	0.35		7.75	10.19
E594	N55*	0.35		5.12	9.16
I606	F6	0.35		7.56	9.29
G595	S59	0.34		9.52	9.91
E594	S59	0.33		10.13	12.29
A598	L56	0.33		7.68	9.82
D597	K58	0.33		8.98	12.99
P607	G10	0.32		9.05	10.97
M600	N55	0.31		8.69	12.54
D617	S62	0.31		3.94	8.45
G601	T49	0.31		11.86	14.86
E622	S63	0.31		9.33	11.19
G595	N55	0.3		6.54	8.52
N621	K58	0.3		4.24	7.26
I606	Q8*	0.3		5.26	7.32
E602	N55	0.29		8.98	13.48
N621	S59	0.29		6.68	9.09
I606	G10	0.29		8.16	8.92
E609	D3	0.29		8.46	12.01
L605	G10	0.29		4.24	6.54
I615	S59	0.29		7.06	9.15
P607	A4	0.28		8.28	10.51
G618	K58	0.28		3.45	7.25
D597	R54	0.28		10.19	12.39
Y619	N55	0.27		3.89	6.95
E609	Y7	0.27		6.35	12.07
E622	K58	0.27		8.07	10.41
D617	S63	0.27		7.43	9.91
V620	S59	0.27		6.68	8.04
A598	F52	0.27		8.46	9.06
N626	M68	0.26		15.42	17.9
E594	S62	0.25		12.34	14.67
L605	Q8	0.24		3.66	6
A598	A57	0.24		9.83	12.03
V596	N55	0.24		8.12	11.17
T587	S62	0.23		15.09	17.81
A598	Q8	0.23		5.11	9.22
E625	K65	0.23		15.12	17.26
T590	K58	0.23		6.61	14.37
R611	Y7	0.23		6.62	10.47
G601	L56	0.22		13.27	14.74
E625	M68	0.22		11.02	14.27
A598	S62	0.22		11.02	13.8
V624	S62	0.22		12.81	14.07
N626	T67	0.22		13.04	16.49
E591	V61	0.22		9.42	14.89
D597	F52	0.21		10.1	11.65
Y619	V61	0.21		8.43	9.09
A598	A4	0.21		8.12	9.88
V599	A4	0.21		6.88	8.64
E602	Y7	0.21		11.85	14.77
E625	T67	0.2		10.03	13.17
D617	S59	0.2		7.37	8.97
D597	S59	0.2		11.51	13.19
V624	K65	0.2		11.43	13.68
G618	L60	0.2		5.52	8.16
V623	K65	0.2		9.74	11.34
E622	L66	0.2		5.33	7.98
E622	S59	0.2		10.13	11.74
M600	A4	0.2		10.6	12.05
S604	Y7	0.2		7.01	9.16
M600	D51	0.2		12.02	13.97
V620	S63	0.19		7.59	10.66
M600	F52	0.19		12.85	13.73
P607	Q8	0.19		7.67	10.63
V599	Y7	0.19		8.39	9.93
E622	T67	0.19		4.26	6.37
M600	Y7	0.19		10.37	12.29
E591	S59	0.19		9.71	13.1
G627	M68	0.19		16.21	17.8
E602	L56	0.19		13.71	15.87
V599	Q8	0.19		6.94	9.66
L605	A4	0.18		7.13	9.28
A610	Q8	0.18		9.69	12.1
L605	F52	0.18		3.97	9.44
V624	M68	0.18		9.56	12.09
G603	Y7	0.18		8.16	12.1
G601	Y7	0.18		11.73	13.93
G601	Q8	0.18		9.65	13.04
E602	D51	0.17		9.27	11.84
M600	Q8	0.17		8.88	12.31
V623	V61	0.17		8.45	11.97
E602	S59	0.17		15.61	17.55
A610	T2	0.17		9.22	11.44
V620	K58	0.17		5.63	7.17
A598	Y7	0.17		8.01	10.89
E622	N64	0.17		9.3	11.48
V623	K58	0.17		9.37	12.11
N626	K65	0.16		18.15	20.08
Y619	L60	0.16		7.27	8.96
L605	P11	0.16		3.31	8.88
V624	T67	0.16		6.99	10.23
G601	A4	0.16		12.7	14.21
N621	N64	0.16		10.28	11.54
M588	S62	0.16		14.06	15.83
R611	D3	0.16		8.33	9.83
E602	Q8	0.15		10.34	13.83
G618	V61	0.15		6.42	8.65
A610	G10	0.15		12.48	13.99
A598	L60	0.15		10.72	13.51
L616	S59	0.15		8.15	9.42
E594	A57	0.15		11.16	13.45
E591	N55	0.15		8.34	11.51
E602	A4	0.15		14.41	16.33
L605	F6	0.14		6.96	9.8
G601	S59	0.14		13.67	15.37
G601	R54	0.14		13.63	14.53
G601	I48	0.14		14.99	16.37
E609	F6	0.14		11.53	14.52
E602	T49	0.14		10.15	13.68
A6	Y322	0.13		147.71	149.97
G618	K65	0.13		9.11	9.89
A593	N55	0.13		8.56	12.73
I615	S62	0.13		7.21	10.72
I615	S63	0.13		9.25	10.6
G618	N55	0.13		5.78	9.48
A598	I53	0.13		10.07	11.58
E625	S62	0.13		15.39	17.05
I606	A5	0.13		7.33	9.98
G618	N64	0.13		8.34	10.21
A6	Q325	0.13		151.11	152.99
V599	K58	0.13		9.9	12.12
P607	L9	0.13		9.71	12.95
N382	Q129	0.13		123.73	130.81
V599	F52	0.13		11.04	12.01
V628	M68	0.13		13.51	16.48
R608	Y7	0.13		7.63	11.48
N621	L66	0.13		6.09	8.7
T614	S59	0.12		9.28	11.79
A593	K58	0.12		7.82	13.85
P607	P11	0.12		10.77	14.05
T587	K65	0.12		15.71	20.46
L605	D3	0.12		7.77	11.52
A610	M1	0.12		11.42	14.7
S604	F52	0.12		8.57	9.26
V596	S59	0.12		11.56	12.71
A6	C326	0.12		148.81	150.95
E609	A4	0.12		11.23	12.63
V623	T67	0.12		4.2	7.07
R611	A4	0.12		9.13	9.13
S604	G10	0.12		8.74	9.96
N626	Q69	0.12		17.36	19.47
N382	K128	0.12		129.79	134.22
K631	S62	0.12		2.52	9.63
G603	F52	0.11		6.97	8.5
G595	V61	0.11		13.4	13.86
I606	T2	0.11		9.19	12.38
V599	L56	0.11		10.36	11.86
E622	M68	0.11		6.29	8.39
T614	D3	0.11		6.8	8.74
E594	V61	0.11		13.1	15.75
G627	T67	0.11		13.39	15.7
G595	R54	0.11		9.13	11.07
G601	A47	0.11		12.8	14.99
G603	A4	0.11		10.49	14.07
E591	R54	0.11		9.35	12.25
Y619	L56	0.11		5.55	8.81
L616	S62	0.11		6.96	10.81
P607	T2	0.11		11.37	14.52
I606	L9	0.11		8.39	10.25
L592	S62	0.11		12.42	14.14
T614	S63	0.11		9.4	11.65
V624	L66	0.1		9.9	12.72
V623	M68	0.1		5.69	8.46
V623	L66	0.1		7.25	9.94
E602	I48	0.1		12.73	15.01
E625	L66	0.1		13.13	16.07
L592	K58	0.1		7.4	12.41
I606	P11	0.1		8.88	12.03
N382	S127	0.1		130.61	135.68
L605	N55	0.1		7.22	10.18
A598	T49	0.1		10.94	13.14
D383	Q129	0.1		128.1	132.87
S604	Q8	0.1		6.04	8.37
T614	A4	0.1		5.76	8.57
A6	E321	0.1		147.94	150.21
T587	V61	0.1		15.41	18.74
T590	S62	0.1		14.65	17.36
L605	L9	0.1		5.19	8.55
I615	N55	0.1		8.91	12.23
D56	S63	0.1		72.96	74.36
A610	A5	0.1		9.96	12.33
Q384	Q129	0.1		131.33	136.26
N621	T67	0.1		6.03	6.79
V620	K65	0.1		8.91	11.28
V620	V61	0.1		7.14	9.78
I606	M1	0.09		12	15.32
V613	D3	0.09		9.83	11.53
D528	R235	0.09		54.36	56.97
G595	S63	0.09		13.45	14.54
T612	D3	0.09		6.95	10.08
G595	L56	0.09		10.67	11.7
D597	T49	0.09		11.22	14.87
D383	K128	0.09		134.23	136.28
D597	L56	0.09		10.85	13.27
S629	S62	0.09		10.7	13.06
V624	V61	0.09		11.81	15.41
N626	L66	0.09		16.42	19.16
P607	A5	0.09		10.11	13
G603	Q8	0.09		5.94	10.57
T587	T67	0.09		13.19	15.9
M600	D3	0.09		12.29	14.54
H90	R235	0.09		96.64	101.12
S604	A4	0.09		8.85	10.76
C57	H307	0.09		95.39	97.97
N382	G126	0.09		131.58	137.04
T7	Y322	0.09		150.58	153.34
T614	Y7	0.09		9.36	13.2
G603	N55	0.09		5.86	10.44
Y180	F52	0.09		69.24	70.56
I615	A4	0.08		3.63	5.34
V623	S63	0.08		12.04	14.5
D597	A4	0.08		11.36	13.24
N621	L60	0.08		8.38	10.83
S629	M68	0.08		11.28	13.34
A6	D319	0.08		143.4	145.71
L605	L56	0.08		7.48	10.5
D853	L131	0.08		76.67	78.59
G618	L56	0.08		7.06	10.04
G601	I53	0.08		14.16	15.55
E594	F52	0.08		10.33	12.11
D853	S130	0.08		77.34	81.08
D853	Q129	0.08		75.82	80.87
D56	S59	0.08		70.73	72.31
E594	L56	0.08		10	12.86
E609	T2	0.08		12.73	15.2
R608	D3	0.08		11.2	13.06
C57	V305	0.08		97.39	99.78
C57	M308	0.08		90.7	95.5
G603	D3	0.08		12.76	17.09
E625	Q69	0.08		13.18	15.99
A598	A5	0.08		10.09	11.66
T587	K58	0.08		8.51	15.66
P607	M1	0.08		13.43	17.43
N626	S62	0.08		18.76	20.32
D56	S62	0.07		69.66	72.93
T7	Q325	0.07		153.92	156.36
V599	D3	0.07		9.46	11.53
C57	V306	0.07		94.59	98.36
E855	L131	0.07		82.07	83.46
V596	K58	0.07		8.48	12.84
C57	S63	0.07		69.29	71.65
M249	K323	0.07		118.95	125.82
E625	V61	0.07		14.36	18.28
D528	G234	0.07		55.51	57.2
G530	R235	0.07		57.1	60.73
G627	Q69	0.07		17.97	19.74
I615	D3	0.07		3.41	6.67
D381	Q129	0.07		124.6	130.36
E602	A47	0.07		10.69	12.91
A176	F52	0.07		71.38	72.63
D383	S127	0.07		134.98	137.67
D597	Q8	0.07		8.06	12.89
E602	D3	0.07		16.16	19.15
M600	S59	0.07		12.23	14.44
D56	H307	0.07		99.1	100.47
V624	K58	0.07		13.58	15.8
P179	F52	0.07		67.63	68.25
H90	G234	0.07		98.13	101.72
P9	Y322	0.07		154.37	156.68
P854	L131	0.07		80.01	81.54
R527	R235	0.07		55.87	58.2
T7	E321	0.07		150.76	153.53
V628	T67	0.07		11.39	14.61
L246	I316	0.07		115.15	118.18
V613	A4	0.07		8.33	10.68
D383	S130	0.07		129.94	133.27
T7	C326	0.07		151.64	154.36
G601	K58	0.07		12.91	15.75
A598	S63	0.07		13.09	15.35
E602	G10	0.07		12.55	14.58
V599	A5	0.07		9.75	11.48
D56	D303	0.07		102.65	104.8
G601	D3	0.07		14.31	17.18
T614	S62	0.07		7.34	11.79
T612	A4	0.06		8	9.77
S604	P11	0.06		8.39	11.6
G627	K65	0.06		16.41	18.11
G603	G10	0.06		9.13	11.27
N382	S130	0.06		125.41	131.15
L605	A47	0.06		6.76	10.74
L616	S63	0.06		10.01	11.98
A6	S292	0.06		148.67	150.04
E591	S63	0.06		11.77	17.04
D381	K128	0.06		130.8	133.73
A176	L56	0.06		73.35	75.13
A176	N55	0.06		68.22	71.69
A598	V61	0.06		12.55	14.87
V623	S59	0.06		12.37	14.29
N125	R235	0.06		94.66	98.17
D853	T132	0.06		72.55	76.14
S604	N55	0.06		6.75	9.63
A6	M324	0.06		146.85	150.39
H55	S63	0.06		74.28	75.59
L246	I313	0.06		110.03	112.37
L26	V90	0.06		99.37	103.99
D56	V305	0.06		101.11	102.3
N382	T125	0.06		132.23	136.82
S629	T67	0.06		9.27	11.68
A554	E240	0.06		33.01	36.84
A6	K323	0.06		141.89	147.76
L246	F318	0.06		120.72	122.39
V599	D51	0.06		10.02	12.62
G632	S62	0.06		9.71	12.34
E609	G10	0.06		15.2	16.03
T7	D319	0.06		146.24	149.05
S629	K65	0.06		11.68	13.5
F217	D51	0.06		22.7	30.59
C57	S59	0.06		67.64	69.62
K8	Y322	0.06		153	155.63
H55	S59	0.06		72.2	73.27
L605	T49	0.06		8.57	12.94
S604	D3	0.06		10.16	13.59
G595	A89	0.06		21.61	23.15
A6	R296	0.06		146.2	148.12
P9	C326	0.06		155.41	157.61
G595	L60	0.06		12.29	13.7
V856	L131	0.06		78.03	80.78
A593	D51	0.06		11.05	13.86
V599	S62	0.06		10.81	14.36
N852	L131	0.06		72.29	75.53
M249	M324	0.06		124.09	128.46
A554	T239	0.06		32.91	36.21
K8	E321	0.06		153.26	155.89
E622	L60	0.06		10.57	12.71
C57	V304	0.06		96.97	101.12
A554	R242	0.06		30.67	38.54
Y25	V90	0.06		102.45	106.59
G632	K65	0.06		11.89	12.59
Q384	K128	0.06		137.49	139.64
Y25	A89	0.06		104.1	107.4
D853	K128	0.06		81.81	84.37
Q172	S59	0.06		75.85	77.34
W436	M297	0.06		115.71	123.6
E855	D133	0.06		78.36	80.25
Y25	I91	0.06		100.9	103.83
W380	I124	0.06		126.33	133.73
L605	S59	0.06		8.75	12
T54	S59	0.06		68.27	70.62
C57	E309	0.06		92.74	95.24
I606	S59	0.06		7.85	11.98
G632	M68	0.06		13.07	15.48
S604	F6	0.06		10.54	12.74
E591	K65	0.06		12.42	17.32
A593	R54	0.06		10.57	14.34
P9	E321	0.06		154.91	157.02
E855	T132	0.06		77.91	80.91
Q384	S127	0.06		138.21	141.01
Y619	K65	0.06		10.87	11.83
W275	S62	0.06		103.78	107.6
C57	D303	0.06		98.93	102.3
P9	D319	0.06		150.31	152.47
T54	D303	0.06		101.17	104.29
I615	Y7	0.06		4.73	9.72
A176	S59	0.05		73.04	74.03
V599	M1	0.05		13.85	16.61
V623	N64	0.05		12.33	14.38
T590	R54	0.05		9.51	14.53
L246	M308	0.05		106.24	110.55
P9	Q325	0.05		157.91	159.71
D381	S127	0.05		131.45	135.12
G595	D51	0.05		10.19	11.59
Y180	L56	0.05		70.81	72.64
C57	S62	0.05		66	70.11
E855	Q129	0.05		81.15	85.7
R608	G10	0.05		13.29	14.62
T612	Y7	0.05		8.12	12.7
W251	K323	0.05		113.89	120.25
G530	G234	0.05		58.35	60.96
R527	G234	0.05		57.24	58.66
L246	K323	0.05		120.93	127.01
D597	Y7	0.05		11.49	14.33
A598	A89	0.05		21.53	23.54
L307	R235	0.05		102.01	106
L605	A5	0.05		7.85	10.33
N626	A70	0.05		19.67	22.36
K8	Q325	0.05		156.37	158.61
E591	A57	0.05		10.44	14.1
D383	G126	0.05		135.89	138.99
N621	M68	0.05		4.11	6.98
L605	D51	0.05		8.27	11.82
L246	P320	0.05		124.9	126.52
G601	G10	0.05		13.48	15.12
H55	D303	0.05		104.73	106.61
M249	P320	0.05		122.98	125.18
V624	Q69	0.05		11.96	14.17
G601	A50	0.05		13.93	15.27
D56	V304	0.05		100.7	103.59
C57	I316	0.05		99.26	102.66
N626	V61	0.05		18.2	21.74
W436	I71	0.05		92.54	97.3
L605	I48	0.05		8.05	12.2
A554	D243	0.05		35.54	38.95
M600	A5	0.05		12.92	14.87
G603	F6	0.05		11.78	15.58
R701	D303	0.05		75.72	78.41
L26	A89	0.05		101.12	104.78
A598	M1	0.05		15.46	17.61
E602	F6	0.05		15.49	18.43
H87	R235	0.05		102.34	106.96
I615	K58	0.05		8.52	11.83
K8	D319	0.05		148.74	151.4
W275	K58	0.05		99.11	106.27
D383	L131	0.05		129.22	130.85
P854	S130	0.05		80.63	83.94
E609	M1	0.05		14.42	18.38
M249	C326	0.05		125.35	128.4
V596	A4	0.05		11.02	12.37
W436	A70	0.05		90.05	93.94
L605	R13	0.05		7.85	11.78
L605	L12	0.05		6.93	11.62
N852	Q129	0.05		71.34	77.66
W380	T125	0.05		132.53	137.5
Y180	A89	0.05		78.99	80.88
F104	C326	0.05		86.96	89.04
Y180	N55	0.05		65.75	69.39
L246	V306	0.05		111.51	114.3
W380	G126	0.05		131.53	137.61
K8	C326	0.05		154.03	156.55
D56	G168	0.05		88.72	89.53
R635	S62	0.05		10.23	12.74
A598	D3	0.05		10.15	13.43
A6	S300	0.05		143.32	145.44
M600	M1	0.05		17.61	20.09
L630	S62	0.05		10.03	12.5
K23	I91	0.05		104.01	105.84
M600	T49	0.05		14.12	17.21
A6	P320	0.05		144.78	146.41
E591	T67	0.05		8.91	14.11
P854	T132	0.05		75.89	79.08
K631	K65	0.05		5.69	11.19
E594	A89	0.05		17.07	22.11
S604	A47	0.05		10.07	11.57
S585	S62	0.05		17.76	20.62
V628	K65	0.05		15.14	16.49
A6	Y317	0.05		138.23	140.42
L274	S62	0.05		105.22	108.73
I615	L56	0.05		10.81	12.91
I12	C326	0.05		150.74	152.79
N22	I91	0.05		99.96	103.06
I606	N55	0.05		8.44	11.72
V624	S63	0.05		15.15	17.34
L592	S59	0.05		12.71	13.52
G603	S59	0.05		11.46	14.78
R190	D319	0.05		108.7	110.25
P179	N55	0.05		64.14	67.03
E175	N55	0.05		63.93	69.81
T7	S292	0.05		151.57	153.59
W380	S127	0.05		130.29	136.08
Y619	N64	0.05		10.33	12.25
M249	R311	0.05		96.33	105.04
V856	Q129	0.05		77.3	82.99
T54	S63	0.05		70.54	73.09
A6	Y299	0.05		143.56	144.78
V613	Y7	0.05		11.13	14.68
P9	Y317	0.05		145.07	147.09
T587	S63	0.05		18.19	21.53
S604	D51	0.05		9.02	10.42
E622	A70	0.05		13.08	15.28
N852	S130	0.05		73.04	77.96
S585	K65	0.05		19.89	22.64
G595	P88	0.05		19.38	21.62
G851	L131	0.05		72.79	73.47
P854	Q129	0.05		79.01	83.6
P854	D133	0.05		76.43	78.58
W380	K128	0.05		129.74	134.71
C57	F318	0.05		103.19	105.93
R527	E166	0.05		58.55	60.05
C57	I313	0.05		94.82	98
H55	G168	0.05		89.81	90.7
F245	P320	0.05		121.58	123.55
I216	D51	0.05		23.35	30.02
A598	I48	0.05		14.22	14.47

## Sheet: TrRosetta VirB2_VirB6 R388
VirB2_residues	VirB6_residues	score
G77	G48	0.43
L74	G48	0.41		Legend: TrROSETTA list of co-evolving residues for VirB2/VirB6. Residue numbering is that of R388. All pairs with scores above or equal to 0.05 are listed.VirB6 residues in the 50 top scoring pairs are shown in green and mapped in Fig. 4e and ED Fig. 10i.
I78	G48	0.41
A81	I52	0.4
G77	I52	0.39
A100	G48	0.38
L74	I45	0.38
A81	I51	0.37
I99	G48	0.35
G96	I52	0.35
Y80	I52	0.34
G77	W49	0.34
L74	F44	0.33
I99	I51	0.33
G96	I51	0.32
A81	G48	0.32
G96	G48	0.31
G77	I51	0.3
G77	I45	0.3
I95	I51	0.29
L74	W49	0.28
L76	G48	0.27
I78	I52	0.27
V97	G48	0.27
I78	F44	0.27
L73	I45	0.27
A100	I52	0.27
I99	Y47	0.26
I99	I52	0.26
A70	I45	0.26
L74	T41	0.26
I99	F44	0.25
Y80	G48	0.25
A100	F44	0.25
R92	I51	0.25
A103	F44	0.25
I78	I45	0.25
A100	I45	0.25
W93	I52	0.25
G77	Y47	0.24
L73	G48	0.24
G77	F44	0.24
I98	G48	0.24
A103	G48	0.24
C75	G48	0.23
I95	I52	0.23
V97	I52	0.22
Y80	I51	0.22
I78	I51	0.22
L73	W49	0.22
R92	I52	0.22
A81	R53	0.22
A100	I51	0.21
G82	I52	0.21
G96	W49	0.21
I95	G48	0.21
W93	I51	0.21
A100	W49	0.21
I78	W49	0.21
L73	I52	0.21
A103	I45	0.21
A81	W49	0.2
S102	G48	0.2
A103	T41	0.2
G101	G48	0.2
A70	T41	0.2
L76	I52	0.2
V97	I51	0.19
T107	T41	0.19
L74	I52	0.19
S102	F44	0.19
G96	Y47	0.19
I99	W49	0.19
A100	Y47	0.19
I99	I45	0.18
V71	I45	0.18
I98	I51	0.18
V71	T41	0.18
I78	Y47	0.18
G96	L50	0.17
A81	G54	0.17
G82	I51	0.17
L73	F44	0.17
L6	F336	0.17
G96	R53	0.16
L74	Y47	0.16
A79	G48	0.16
A70	G48	0.16
L110	S37	0.16
R92	G54	0.16
I106	F44	0.16
A81	Y47	0.16
G77	R53	0.15
C75	I45	0.15
I106	T41	0.15
I106	L40	0.15
I85	I52	0.15
T107	S37	0.15
V71	G48	0.15
L6	R337	0.15
W93	G48	0.15
A70	W49	0.14
A81	F44	0.14
V104	F44	0.14
G82	G48	0.14
C75	F44	0.14
S94	I51	0.14
L6	Y335	0.14
A103	Y47	0.14
A70	F44	0.14
V104	T41	0.14
M12	F336	0.14
V91	I51	0.14
G96	G54	0.13
V71	F44	0.13
I85	I51	0.13
A103	L40	0.13
A79	I52	0.13
T89	I51	0.13
T7	F336	0.13
F111	S37	0.13
T89	I52	0.13
I72	G48	0.13
T107	L40	0.13
L74	I51	0.13
L74	L42	0.13
A81	V56	0.13
F84	I52	0.13
T7	R337	0.13
M12	Y335	0.12
G77	L50	0.12
R8	F336	0.12
L15	F336	0.12
T89	G54	0.12
N11	F336	0.12
L74	T46	0.12
L15	Y335	0.12
I98	I52	0.12
T107	F44	0.12
I106	S37	0.12
L6	G334	0.12
A81	L50	0.12
G101	F44	0.12
I67	T41	0.12
A70	L42	0.12
F90	I52	0.12
I95	Y47	0.12
I99	L50	0.12
G96	F44	0.12
L73	I51	0.12
L110	L40	0.12
R92	V56	0.12
S94	I52	0.12
T10	F336	0.11
K9	F336	0.11
F90	I51	0.11
G77	T46	0.11
L76	W49	0.11
A81	I45	0.11
Y80	R53	0.11
A81	A55	0.11
N11	Y335	0.11
T7	Y335	0.11
I78	T41	0.11
Y80	W49	0.11
V104	I45	0.11
R8	R337	0.11
L15	A332	0.11
L110	V36	0.11
G77	T41	0.11
K9	Y335	0.11
R83	I52	0.11
I85	G54	0.1
M12	A332	0.1
V104	G48	0.1
L76	I45	0.1
N14	F336	0.1
M12	A333	0.1
T10	Y335	0.1
R92	G48	0.1
L18	Y335	0.1
K9	R337	0.1
R8	Y335	0.1
M12	R337	0.1
N11	R337	0.1
L15	A333	0.1
A50	I91	0.1
M12	G334	0.1
F84	I51	0.1
L18	F336	0.1
L15	A331	0.1
L76	I51	0.1
L73	T41	0.1
L110	T33	0.1
N14	Y335	0.1
L18	A332	0.1
S94	G48	0.1
A100	T41	0.1
R92	A55	0.1
T10	R337	0.1
G101	L267	0.1
L6	A333	0.1
A69	W49	0.1
L73	Y47	0.1
S102	L267	0.1
R92	R53	0.1
L15	G334	0.1
L110	T41	0.1
Y17	F336	0.1
Y80	G54	0.1
S102	Y47	0.09
F84	G54	0.09
L6	A332	0.09
M12	A331	0.09
Y17	Y335	0.09
L18	A331	0.09
A70	I52	0.09
N11	G334	0.09
A69	I52	0.09
I72	I52	0.09
A32	A318	0.09
A103	G43	0.09
T89	V56	0.09
A69	I45	0.09
D88	G54	0.09
A103	I51	0.09
R8	G334	0.09
A69	G48	0.09
L15	R337	0.09
T7	G334	0.09
L15	A329	0.09
K9	G334	0.09
I67	V38	0.09
W93	G54	0.09
L74	L40	0.09
N11	A333	0.09
K13	F336	0.09
G96	I45	0.09
L76	F44	0.09
A103	I52	0.09
M109	S37	0.09
T10	G334	0.09
L18	V328	0.09
C75	T41	0.09
L18	A329	0.09
L6	A331	0.09
I98	F44	0.09
L15	R330	0.09
V91	I52	0.09
A50	A90	0.09
L110	P34	0.09
N14	R337	0.09
G82	G54	0.09
A108	S37	0.09
Y17	A332	0.09
V53	I87	0.09
A50	V94	0.09
C75	I52	0.09
L15	V328	0.09
F111	P34	0.09
N14	A333	0.09
L18	A333	0.09
I98	Y47	0.09
M12	A329	0.09
Y17	A331	0.08
I95	G54	0.08
N11	A332	0.08
R83	G54	0.08
A28	V321	0.08
N14	G334	0.08
K9	A333	0.08
M12	R330	0.08
N14	A332	0.08
K13	Y335	0.08
T107	I45	0.08
G96	V56	0.08
L57	I87	0.08
T10	A333	0.08
R83	I51	0.08
T7	A333	0.08
R8	A333	0.08
V53	I91	0.08
F111	T33	0.08
S102	I45	0.08
S102	I51	0.08
N16	F336	0.08
I67	I45	0.08
I85	V56	0.08
A50	I87	0.08
L18	G334	0.08
K49	A90	0.08
V97	F44	0.08
N16	Y335	0.08
Y17	A333	0.08
T107	V38	0.08
S102	T41	0.08
G31	V321	0.08
R92	E57	0.08
L54	I91	0.08
A28	A322	0.08
T89	A55	0.08
L18	R330	0.08
R19	A332	0.08
R19	V328	0.08
S102	I263	0.08
Y17	A329	0.08
Y17	G334	0.08
L6	R330	0.08
R19	Y335	0.08
A27	V321	0.08
A34	A318	0.08
I85	G48	0.08
T10	A332	0.08
V53	A90	0.08
Y17	V328	0.08
A35	A318	0.08
N14	A331	0.08
Q105	L267	0.08
A35	A315	0.08
A28	A318	0.08
K9	A332	0.08
A79	I51	0.08
N16	A332	0.08
G31	A322	0.08
S102	A268	0.08
N11	A331	0.08
F30	A318	0.08
I95	L50	0.08
L47	E97	0.08
Y17	R330	0.08
A70	V38	0.08
V97	W49	0.08
K13	R337	0.08
M12	V328	0.08
G31	M317	0.07
I98	L267	0.07
G101	I45	0.07
G101	I263	0.07
R8	A332	0.07
Y17	R337	0.07
I33	A318	0.07
F30	V321	0.07
K13	G334	0.07
R19	A331	0.07
K13	A333	0.07
A103	W49	0.07
L47	V94	0.07
I98	I263	0.07
D88	I51	0.07
V97	Y47	0.07
A34	A314	0.07
G82	R53	0.07
W93	R53	0.07
Q105	F44	0.07
L110	V38	0.07
K13	A332	0.07
V104	L40	0.07
A20	V328	0.07
R19	F336	0.07
L47	L98	0.07
L18	R337	0.07
T7	A332	0.07
G101	A268	0.07
L74	G43	0.07
F90	G48	0.07
A100	T46	0.07
R19	A329	0.07
N16	A333	0.07
A32	A314	0.07
S102	G266	0.07
N16	A331	0.07
G96	A55	0.07
L57	I91	0.07
M36	A314	0.07
A50	Y275	0.07
N11	R330	0.07
E86	G54	0.07
N14	R330	0.07
L73	T46	0.07
I85	R53	0.07
A35	A289	0.07
Q105	G270	0.07
L61	L267	0.07
A32	A322	0.07
G31	K319	0.07
A50	L273	0.07
D88	V56	0.07
A35	A314	0.07
A22	V328	0.07
I85	A55	0.07
R92	L50	0.07
N16	A329	0.07
T38	A314	0.07
I98	L257	0.07
F111	V36	0.07
A20	A329	0.07
G31	A318	0.07
N14	A329	0.07
T10	A331	0.07
A35	M317	0.07
I98	A264	0.07
R19	A333	0.07
K9	A331	0.07
N16	G334	0.07
A50	M276	0.07
A50	L98	0.07
V71	L42	0.07
Q40	A311	0.07
L18	G327	0.07
A34	M317	0.07
K87	I51	0.07
A20	A331	0.07
A39	A311	0.07
Y80	V56	0.07
A50	G274	0.07
A27	A322	0.07
A32	V321	0.07
A20	A332	0.07
R8	A331	0.07
N16	R337	0.07
L73	R53	0.07
A103	L42	0.07
G101	G266	0.07
L54	A90	0.07
I72	I45	0.07
L18	A326	0.07
T89	E57	0.07
I99	T46	0.07
V65	L267	0.07
L110	I32	0.07
G31	A314	0.07
T7	A331	0.07
G101	A264	0.07
A108	T41	0.07
N11	A329	0.07
L6	A329	0.07
G31	T320	0.07
F111	L40	0.07
A35	A286	0.07
I78	R53	0.07
Q105	A268	0.07
N16	R330	0.07
K21	V328	0.07
L15	G327	0.07
T10	R330	0.07
L54	I87	0.07
M36	A315	0.07
L47	A90	0.07
T38	A311	0.07
S102	A264	0.06
F84	V56	0.06
Y80	F44	0.06
A20	Y335	0.06
F111	T41	0.06
K13	A331	0.06
I99	F63	0.06
M109	L40	0.06
A32	K319	0.06
N16	V328	0.06
S102	G270	0.06
A27	V328	0.06
M36	A311	0.06
V91	G54	0.06
G46	E97	0.06
I98	L260	0.06
T107	V36	0.06
A32	A315	0.06
I67	S37	0.06
R19	R330	0.06
K21	Y335	0.06
A39	A314	0.06
Q105	G266	0.06
Q105	G269	0.06
G101	G270	0.06
L15	A326	0.06
I95	V56	0.06
K9	R330	0.06
L57	L267	0.06
I106	I45	0.06
I98	L256	0.06
S102	L40	0.06
I95	V60	0.06
R19	G334	0.06
L18	G325	0.06
A22	A332	0.06
I78	L40	0.06
G101	I52	0.06
I106	V36	0.06
V71	W49	0.06
A70	T46	0.06
L54	V94	0.06
I29	A318	0.06
K21	A332	0.06
Y17	A326	0.06
K49	E86	0.06
Q105	I263	0.06
Q105	T41	0.06
N14	V328	0.06
A35	A311	0.06
G77	V56	0.06
A22	Y335	0.06
Y80	A55	0.06
L54	G272	0.06
M36	A318	0.06
G96	F63	0.06
C75	W49	0.06
L37	A314	0.06
A20	G327	0.06
A20	F336	0.06
M36	A289	0.06
A22	A331	0.06
A50	G272	0.06
A20	A326	0.06
M12	G327	0.06
R8	R330	0.06
L54	Y275	0.06
A50	E97	0.06
Y17	G327	0.06
G24	V328	0.06
K49	N89	0.06
I106	V38	0.06
R19	A326	0.06
T7	R330	0.06
V65	I263	0.06
L73	L257	0.06
K21	A329	0.06
A34	V321	0.06
I106	G48	0.06
V53	E86	0.06
R19	G327	0.06
T89	R53	0.06
A22	A329	0.06
L6	V328	0.06
A35	K319	0.06
I99	G43	0.06
G82	V56	0.06
P66	T41	0.06
N23	V328	0.06
W93	V56	0.06
A103	S37	0.06
I95	R53	0.06
L54	L273	0.06
L47	M276	0.06
A32	A289	0.06
S102	G269	0.06
A20	R330	0.06
R92	Y47	0.06
K13	R330	0.06
I33	A314	0.06
K21	A331	0.06
T10	A329	0.06
L47	A101	0.06
L54	G270	0.06
F84	R53	0.06
A69	I263	0.06
A50	E86	0.06
A27	A318	0.06
A50	P95	0.06
Q40	A310	0.06
S102	L260	0.06
A35	G285	0.06
L61	I263	0.06
V71	L40	0.06
A50	W277	0.06
I95	W49	0.06
G77	G43	0.06
A50	T93	0.06
K13	A329	0.06
L54	I271	0.06
Y80	Y47	0.06
A35	V321	0.06
G96	V60	0.06
A39	A310	0.06
G24	G325	0.06
L54	G274	0.06
G46	V94	0.06
R19	G325	0.06
V65	A264	0.06
A34	A315	0.06
K21	F336	0.06
I29	A322	0.06
K9	A329	0.06
A20	A333	0.06
V97	I45	0.06
W93	Y47	0.06
A100	L50	0.06
A32	M317	0.06
A28	T323	0.06
E86	I51	0.06
A27	G325	0.06
G101	Y47	0.06
G46	A90	0.06
I98	S253	0.06
M12	A326	0.06
G101	I51	0.06
F111	V38	0.06
G31	A315	0.06
I67	L42	0.06
T38	A310	0.06
V53	V94	0.06
I99	V60	0.06
A22	F336	0.06
I78	L50	0.06
D88	E57	0.06
A28	G325	0.06
F30	A322	0.06
N11	V328	0.06
G24	A322	0.06
I72	W49	0.06
L37	A311	0.06
A20	G325	0.06
Q105	L273	0.06
S102	I52	0.06
R92	V60	0.06
G82	F44	0.06
M109	L273	0.06
I99	T41	0.06
A50	N89	0.06
Q105	G272	0.06
A22	G325	0.06
E86	V56	0.06
I95	S253	0.06
P66	I45	0.06
Q105	I271	0.06
Y80	I45	0.06
A108	L40	0.06
K87	I52	0.06
F84	A55	0.06
A68	I52	0.06
G77	G54	0.06
A20	G334	0.06
V71	I52	0.06
V91	V56	0.06
G101	G269	0.06
L54	L98	0.06
L54	M276	0.06
L61	A264	0.06
K25	A322	0.06
T38	A318	0.06
I78	T46	0.06
A81	F63	0.05
G82	Y47	0.05
I98	A268	0.05
G24	G327	0.05
G24	A326	0.05
V53	A88	0.05
A79	F44	0.05
Y17	G325	0.05
Q105	L40	0.05
A39	A289	0.05
I95	F63	0.05
A27	G324	0.05
L15	G325	0.05
T38	A289	0.05
T112	S37	0.05
P66	V38	0.05
V91	G48	0.05
R8	A329	0.05
A50	L279	0.05
A69	L260	0.05
K21	R330	0.05
W93	W49	0.05
R51	M276	0.05
L47	W277	0.05
A35	A322	0.05
V53	Y83	0.05
N16	G327	0.05
I95	F44	0.05
I72	L257	0.05
V65	L260	0.05
A103	T46	0.05
G24	V321	0.05
A69	L267	0.05
A69	A264	0.05
A32	A286	0.05
M36	A286	0.05
N23	G325	0.05
L57	Y83	0.05
I99	R53	0.05
V71	S37	0.05
L47	L279	0.05
K21	A326	0.05
V71	V38	0.05
G31	A289	0.05
A28	V328	0.05
Q40	A307	0.05
L47	T93	0.05
G82	A55	0.05
G24	G324	0.05
M109	V36	0.05
Q40	A314	0.05
A81	V60	0.05
L54	L267	0.05
F30	M317	0.05
K49	I91	0.05
A50	G270	0.05
R19	R337	0.05
L76	L257	0.05
K49	V94	0.05
L47	I91	0.05
D88	I52	0.05
K49	I87	0.05
S102	I271	0.05
A28	G324	0.05
G24	A329	0.05
R83	V56	0.05
A50	T92	0.05
K13	V328	0.05
K21	A333	0.05
K21	G325	0.05
K21	G327	0.05
K21	G334	0.05
R51	L273	0.05
L6	G327	0.05
Q58	I271	0.05
G77	F63	0.05
A35	M290	0.05
G46	L98	0.05
T38	A315	0.05
A81	M58	0.05
A50	I271	0.05
A35	M282	0.05
A43	A289	0.05
L61	A268	0.05
N16	A326	0.05
L110	F44	0.05
A50	E278	0.05
T10	V328	0.05
D88	A55	0.05
K9	V328	0.05
A43	A307	0.05
L54	G269	0.05
L110	V35	0.05
M109	T41	0.05
A22	G327	0.05
A27	G327	0.05
T7	A329	0.05
G101	T41	0.05
A35	G313	0.05
I78	G43	0.05
S102	L256	0.05
T107	L42	0.05
L57	I271	0.05
A35	N316	0.05
W93	A55	0.05
V97	L267	0.05
A43	A311	0.05
Q58	L267	0.05
L26	V321	0.05
A69	T41	0.05
N23	A332	0.05
A39	A315	0.05
A28	A289	0.05
N14	G327	0.05
V104	S37	0.05
K25	V328	0.05
K49	T93	0.05
A68	T41	0.05
A22	A326	0.05
P66	W49	0.05
L57	I263	0.05
A28	K319	0.05
G46	T93	0.05
L73	L50	0.05
A20	G324	0.05
I99	L256	0.05

## Sheet: TrRosetta VirB2_VirB3 R388
VirB2_residues	VirB3_residues	score
G77	M36	0.6
A70	L43	0.58		Legend: TrROSETTA list of co-evolving residues for VirB2/VirB3. Residue numbering is that of R388. All pairs with scores above or equal to 0.05 are listed.VirB3 residues in the 50 top scoring pairs are shown in green and mapped in ED Fig. 10j.
L73	A39	0.57
Y80	M32	0.56
L73	L43	0.55
A69	L43	0.53
V97	A39	0.5
I98	A39	0.5
L73	V40	0.49
A81	M32	0.49
G77	M32	0.49
G101	L43	0.47
P66	L43	0.47
L73	M36	0.47
G77	A39	0.46
A70	V40	0.46
I98	L43	0.45
V97	L43	0.45
L74	V40	0.44
L74	M36	0.44
S102	A42	0.43
S102	L43	0.43
G77	V35	0.43
A70	T44	0.43
I98	A42	0.42
A81	I29	0.41
G101	A42	0.41
S94	A39	0.41
Y80	M36	0.41
A81	M36	0.4
Y80	M28	0.4
G77	A33	0.39
A70	A39	0.39
A81	A33	0.39
G77	V40	0.38
L76	M36	0.38
I98	V40	0.38
I78	M36	0.37
S94	M36	0.36
G101	A39	0.36
P66	T44	0.36
L74	A39	0.36
I98	V38	0.35
V97	V40	0.35
Y80	I29	0.34
Q105	I47	0.34
S102	A39	0.34
Q105	S46	0.32
I95	A39	0.31
I99	A39	0.31
Y80	V35	0.31
G77	G37	0.3
Q105	A42	0.3
A81	M28	0.3
A69	A39	0.29
I98	M36	0.29
L74	L43	0.29
I98	V35	0.29
G101	T44	0.29
A100	L43	0.28
I78	M32	0.28
L73	V35	0.27
Q105	L43	0.27
I67	L43	0.27
L76	M32	0.27
Q105	W50	0.26
S94	V35	0.26
A69	T44	0.26
V97	A42	0.26
G101	V40	0.26
S102	I47	0.26
L76	A39	0.25
S102	S46	0.25
Y80	L31	0.25
Y80	A33	0.25
A69	V40	0.25
S102	W50	0.24
V97	M36	0.24
S94	V40	0.24
I67	T44	0.23
A70	A42	0.23
A79	M32	0.23
Q105	V45	0.23
G101	S46	0.23
L73	A42	0.22
A81	V35	0.22
R83	M28	0.22
A100	A39	0.22
R83	I29	0.22
I72	L43	0.22
V65	L43	0.22
G82	M32	0.21
V71	L43	0.21
L76	V35	0.21
I95	V35	0.21
S94	L43	0.2
F90	M32	0.2
A81	L31	0.2
R83	M32	0.2
G96	A39	0.2
I95	M36	0.2
G101	I47	0.2
L73	T44	0.19
G101	V45	0.19
G82	I29	0.19
I98	I41	0.18
I99	L43	0.18
I106	I47	0.18
V71	V40	0.18
G77	L31	0.18
V104	S46	0.18
G77	M34	0.18
Q105	W49	0.18
A70	M36	0.18
G101	I41	0.18
Q105	W48	0.18
I72	A39	0.18
I78	A33	0.17
G101	W50	0.17
A68	L43	0.17
S94	M32	0.17
A69	A42	0.17
I106	A42	0.17
F90	M36	0.17
V104	I47	0.17
I106	S46	0.16
G77	I29	0.16
G101	V38	0.16
L74	G37	0.16
V104	L43	0.16
C75	M36	0.16
S102	V38	0.16
A81	P30	0.16
G77	L43	0.16
A70	I41	0.15
I106	W50	0.15
S102	V45	0.15
W93	A39	0.15
P66	A42	0.15
L73	G37	0.15
L73	V38	0.14
P66	S46	0.14
P66	V40	0.14
A100	A42	0.14
S102	T44	0.14
V97	T44	0.14
I99	A42	0.14
V97	V35	0.14
G77	V38	0.14
L73	M32	0.14
I98	T44	0.14
W93	M36	0.14
V91	M36	0.13
I106	F14	0.13
L74	T44	0.13
V91	M32	0.13
F84	M28	0.13
Q105	T44	0.13
I98	G37	0.13
I106	L13	0.13
A103	L43	0.13
V97	V38	0.13
I98	W50	0.13
S102	W49	0.12
L74	V35	0.12
V91	V35	0.12
K87	M32	0.12
P66	V45	0.12
I106	L43	0.12
A79	M36	0.12
I85	M32	0.12
S94	V38	0.12
I33	A51	0.12
I78	V40	0.11
G77	M28	0.11
I99	V35	0.11
F84	I29	0.11
Q105	F14	0.11
Q105	L13	0.11
L76	V40	0.11
M36	A51	0.11
K87	M28	0.11
G101	W49	0.11
I95	L43	0.11
Y80	A39	0.11
V71	T44	0.11
L74	M32	0.11
I72	V40	0.11
I95	M32	0.11
V91	A39	0.11
M36	P55	0.11
V104	A42	0.11
F84	M32	0.1
S94	A42	0.1
G82	M28	0.1
I78	V35	0.1
A81	M34	0.1
L37	A51	0.1
F90	V35	0.1
T107	F14	0.1
S102	V35	0.1
T107	L13	0.1
I106	A17	0.1
S102	V40	0.1
A81	G37	0.1
A81	P27	0.1
I106	F11	0.1
A70	V45	0.1
A103	A42	0.1
S102	I41	0.1
I95	V38	0.09
G96	L43	0.09
I67	V40	0.09
I99	M36	0.09
P66	A39	0.09
I72	M36	0.09
T107	F11	0.09
T62	L43	0.09
V65	T44	0.09
Q105	F11	0.09
I33	P55	0.09
Q105	A39	0.09
L37	P55	0.09
I95	V40	0.09
S94	G37	0.09
I98	I47	0.09
I78	A39	0.09
Q105	A51	0.09
A32	A51	0.09
L61	L43	0.09
V104	W50	0.09
L74	A33	0.08
I106	A39	0.08
A34	A51	0.08
Q105	A17	0.08
I78	I29	0.08
G82	A33	0.08
I85	M28	0.08
Q105	V53	0.08
L73	I41	0.08
V104	T44	0.08
A103	A39	0.08
A35	P55	0.08
A32	P55	0.08
V71	A39	0.08
M36	L52	0.08
A35	A51	0.08
A81	A39	0.08
Y80	A17	0.08
G82	M36	0.08
T63	L43	0.07
I95	A42	0.07
S102	V53	0.07
A34	P55	0.07
A100	T44	0.07
M36	P54	0.07
T62	T44	0.07
T62	S46	0.07
I33	L52	0.07
G101	M36	0.07
S102	A17	0.07
L76	L43	0.07
I99	V38	0.07
G96	M36	0.07
I98	S46	0.07
A100	V40	0.07
C75	V40	0.07
G101	V35	0.07
A69	M36	0.07
V104	L13	0.07
L37	L52	0.07
F90	M28	0.07
I85	I29	0.07
T63	T44	0.07
F30	A51	0.07
A79	M28	0.07
W93	M32	0.07
F90	A39	0.07
S94	A33	0.07
I98	V45	0.07
S102	L13	0.07
R83	P27	0.07
Q105	P12	0.07
R83	L20	0.07
S102	W48	0.06
A103	I47	0.06
T107	A17	0.06
V104	V45	0.06
W93	V35	0.06
I98	M32	0.06
I64	L43	0.06
V104	F14	0.06
A68	T44	0.06
P66	I47	0.06
R83	A17	0.06
I106	T18	0.06
I106	V45	0.06
S102	F14	0.06
I106	W49	0.06
Y80	P27	0.06
A103	S46	0.06
G101	A17	0.06
I33	W48	0.06
I29	A51	0.06
T38	P55	0.06
W93	V40	0.06
L37	P54	0.06
T107	P12	0.06
C75	A39	0.06
G31	A51	0.06
A32	L52	0.06
I78	G37	0.06
F84	A17	0.06
I106	P12	0.06
A35	P54	0.06
I33	P54	0.06
R83	T18	0.06
I106	V53	0.06
T107	I47	0.06
G96	V35	0.06
L61	S46	0.06
I98	M34	0.06
L37	W48	0.06
Y80	P30	0.06
T38	A51	0.06
V97	I41	0.06
Q105	T18	0.06
V71	M36	0.06
M36	W48	0.06
I85	A17	0.06
L61	T44	0.06
A39	P55	0.05
A70	G37	0.05
A81	A17	0.05
M36	F58	0.05
Q105	G16	0.05
I99	V40	0.05
A103	L13	0.05
A35	L52	0.05
W93	L43	0.05
A34	L52	0.05
A81	V40	0.05
G101	L13	0.05
I106	W48	0.05
Q105	I41	0.05
A32	P54	0.05
K87	I29	0.05
S102	M36	0.05
G31	P55	0.05
Q105	K15	0.05
A69	S46	0.05
A34	P54	0.05
Y80	T18	0.05
I98	W49	0.05
F90	I29	0.05
V97	G37	0.05
L73	A33	0.05
V104	F11	0.05
A79	I29	0.05
V104	A17	0.05
V91	L31	0.05
